# Supplementary material for: 5-Bromo-3-(3-fluoro­phenyl­sulfin­yl)-2-methyl-1-benzofuran
Source: Acta Crystallogr Sect E Struct Rep Online. 2012 Jul 18;68(Pt 8):o2491. doi: 10.1107/S1600536812032394 (PMC3414946; doi:10.1107/S1600536812032394)
Supplement: Supplementary file 2 [file e-68-o2491-Isup2.hkl]

# 
# h,k,l, Fc-squared, Fo-squared, sigma(Fo-squared) and status flag 
# 
data_I
_shelx_title ' 1202 IN P2(1)/C' 
_shelx_refln_list_code          4 
_shelx_F_calc_maximum      187.96 
_exptl_crystal_F_000       704.00 
_reflns_d_resolution_high  0.7487 
 
loop_ 
 _symmetry_equiv_pos_as_xyz 
 'x, y, z' 
 '-x, y+1/2, -z+1/2' 
 '-x, -y, -z' 
 'x, -y-1/2, z-1/2' 
 
_cell_length_a    13.0488 
_cell_length_b    11.1874 
_cell_length_c     9.9295 
_cell_angle_alpha  90.000 
_cell_angle_beta  105.709 
_cell_angle_gamma  90.000 
 
_shelx_F_squared_multiplier     1.000 
 
loop_ 
 _refln_index_h 
 _refln_index_k 
 _refln_index_l 
 _refln_F_squared_calc 
 _refln_F_squared_meas 
 _refln_F_squared_sigma 
 _refln_observed_status 
   1   0   0      329.28      338.96     13.60 o 
   2   0   0     6651.37     6586.71    144.11 o 
   3   0   0    15530.02    14737.16    374.56 o 
   4   0   0     2313.10     2027.35     45.04 o 
   5   0   0     2920.25     3126.11     73.39 o 
   6   0   0     2404.06     2623.75     62.02 o 
   7   0   0     1335.61     1285.16     31.75 o 
   8   0   0     5234.46     5386.63    126.14 o 
   9   0   0      323.94      318.60     11.28 o 
  10   0   0     2458.96     2471.64     63.73 o 
  11   0   0       70.94       63.53      8.73 o 
  12   0   0     1836.00     1796.98     59.33 o 
  13   0   0        0.24       16.16      9.21 o 
  14   0   0      724.79      760.78     31.00 o 
  15   0   0       20.61       23.69     15.09 o 
  16   0   0      188.87      205.10     32.88 o 
   1   1   0      220.09      244.10      5.32 o 
   2   1   0     2598.65     2771.62     86.91 o 
   3   1   0     5397.01     5545.87    104.08 o 
   4   1   0    18075.09    17208.68    308.62 o 
   5   1   0      798.99      718.91     14.17 o 
   6   1   0    10002.00     9744.92    165.74 o 
   7   1   0      428.20      506.36     13.82 o 
   8   1   0     5822.15     5782.73     99.19 o 
   9   1   0       13.85       17.22      3.14 o 
  10   1   0      563.59      526.87     13.19 o 
  11   1   0      120.94      134.81      9.70 o 
  12   1   0       86.77       70.76      5.92 o 
  13   1   0       10.55        5.91      5.60 o 
  14   1   0        1.12       -5.59      7.49 o 
  15   1   0      106.86      101.54     20.82 o 
  16   1   0      132.21      140.81     29.83 o 
   0   2   0     3074.36     3472.43    185.77 o 
   1   2   0      830.11      842.37     26.11 o 
   2   2   0     5088.26     5164.44     99.86 o 
   3   2   0     1798.00     1890.18     49.28 o 
   4   2   0      410.19      485.24     11.41 o 
   5   2   0       45.20       30.74      2.52 o 
   6   2   0       93.49       89.41      4.58 o 
   7   2   0      133.29      122.73      4.84 o 
   8   2   0      246.06      220.43      6.72 o 
   9   2   0      396.87      390.99     10.51 o 
  10   2   0      282.67      285.13      9.39 o 
  11   2   0      103.11       98.04      6.21 o 
  12   2   0      569.75      538.39     15.25 o 
  13   2   0       16.93       14.38      5.68 o 
  14   2   0      318.89      308.82     11.78 o 
  15   2   0       34.02       31.96     12.60 o 
  16   2   0        3.66      -11.79     11.79 o 
   1   3   0      279.21      323.51     12.50 o 
   2   3   0        9.40       11.94      1.28 o 
   3   3   0       76.52       73.30      5.08 o 
   4   3   0       17.84        4.38      2.98 o 
   5   3   0       71.00       59.34      2.85 o 
   6   3   0      189.04      191.86      5.71 o 
   7   3   0       41.25       50.01      3.69 o 
   8   3   0       17.86       27.16      3.54 o 
   9   3   0        0.06        6.54      4.19 o 
  10   3   0      344.91      397.08     11.18 o 
  11   3   0        3.61        4.47      4.65 o 
  12   3   0       73.47       82.83      6.46 o 
  13   3   0       91.67       84.47      8.77 o 
  14   3   0       12.61       10.94      7.72 o 
  15   3   0        0.01        0.46      8.14 o 
  16   3   0        3.19       14.24      9.22 o 
   0   4   0    11220.04    10960.03    579.36 o 
   1   4   0      320.50      398.83     20.51 o 
   2   4   0     6520.15     6977.07    178.80 o 
   3   4   0      554.99      582.28     12.39 o 
   4   4   0      817.74      776.34     21.19 o 
   5   4   0      529.20      534.78     12.60 o 
   6   4   0      628.47      674.17     14.97 o 
   7   4   0     1066.25     1060.10     24.28 o 
   8   4   0      245.89      255.16      9.20 o 
   9   4   0       98.89       96.04      5.68 o 
  10   4   0     1108.84     1133.45     28.63 o 
  11   4   0       63.02       70.19      6.78 o 
  12   4   0      223.68      248.56     11.11 o 
  13   4   0       26.79       44.30      7.83 o 
  14   4   0      197.46      196.23     16.77 o 
  15   4   0       73.34       90.52     10.89 o 
  16   4   0       60.92       24.75     13.90 o 
   1   5   0     3281.58     3325.85    128.59 o 
   2   5   0     2948.54     3127.45     96.10 o 
   3   5   0     1794.99     1742.66     42.12 o 
   4   5   0     4952.03     4777.38     93.02 o 
   5   5   0        4.98       12.88      2.26 o 
   6   5   0     1974.71     1717.45     36.77 o 
   7   5   0       16.87       20.55      4.40 o 
   8   5   0     4012.80     3869.01     91.69 o 
   9   5   0       24.96       25.85      6.04 o 
  10   5   0       19.88       19.76      8.51 o 
  11   5   0       85.01       88.80      8.66 o 
  12   5   0       35.18       21.68      7.93 o 
  13   5   0        5.08        1.67      7.59 o 
  14   5   0       34.29       26.87      8.80 o 
  15   5   0      141.57      150.64     17.17 o 
   0   6   0    19504.15    18875.45    995.32 o 
   1   6   0      913.21      895.64     67.97 o 
   2   6   0     3181.66     3026.19     80.76 o 
   3   6   0     2349.85     2358.71     56.42 o 
   4   6   0     2129.09     2039.24     49.49 o 
   5   6   0     1273.34     1292.16     31.59 o 
   6   6   0       15.84       18.68      3.97 o 
   7   6   0     1058.63     1106.92     31.65 o 
   8   6   0     1828.35     1820.29     49.15 o 
   9   6   0      303.02      321.08     13.58 o 
  10   6   0      537.64      505.03     33.82 o 
  11   6   0       35.34       42.05      9.51 o 
  12   6   0      567.46      550.59     23.21 o 
  13   6   0        7.87       -1.49      7.66 o 
  14   6   0      227.61      236.47     13.90 o 
  15   6   0       10.24        3.42     10.41 o 
   1   7   0     1156.52     1042.32     35.34 o 
   2   7   0      801.75      805.98     24.47 o 
   3   7   0      959.44     1065.47     37.65 o 
   4   7   0     4839.71     4729.73    120.64 o 
   5   7   0       57.12       63.50      7.71 o 
   6   7   0     2856.66     2806.31     73.31 o 
   7   7   0        0.46       -5.99      6.39 o 
   8   7   0      710.02      672.47     52.29 o 
   9   7   0        8.93       20.56     13.21 o 
  10   7   0      791.26      794.03     29.71 o 
  11   7   0      110.74      134.75     12.00 o 
  12   7   0        1.39        2.27     12.68 o 
  13   7   0       42.41       37.32     14.31 o 
  14   7   0       50.64       90.07     13.95 o 
   0   8   0     3550.07     3108.34    175.60 o 
   1   8   0        3.67        6.25      4.12 o 
   2   8   0     1089.96     1065.84     36.70 o 
   3   8   0       80.74      111.89     10.10 o 
   4   8   0      382.53      380.82     14.69 o 
   5   8   0       11.87       32.66     13.93 o 
   6   8   0        3.48       21.54      7.77 o 
   7   8   0      170.20      167.56     12.73 o 
   8   8   0      265.11      286.12     18.86 o 
   9   8   0        5.93        5.38      8.37 o 
  10   8   0      148.84      180.99     13.61 o 
  11   8   0        8.25        8.09      9.58 o 
  12   8   0      146.91      144.18     13.57 o 
  13   8   0       18.83       34.11     10.95 o 
  14   8   0      105.29      109.16     17.97 o 
   1   9   0       29.69       32.12      8.48 o 
   2   9   0      125.76       99.63      8.23 o 
   3   9   0        3.34        6.81      6.10 o 
   4   9   0      899.43      844.17     26.30 o 
   5   9   0      289.03      269.87     18.74 o 
   6   9   0      100.30      104.00     15.00 o 
   7   9   0       16.40       -1.21     10.67 o 
   8   9   0       61.91       76.15     11.04 o 
   9   9   0       15.14        5.26      9.07 o 
  10   9   0        1.40        9.88     11.10 o 
  11   9   0       48.99       45.74     11.52 o 
  12   9   0        8.33        6.41     10.53 o 
  13   9   0       45.33       36.97     16.94 o 
   0  10   0     1203.84     1239.58     41.30 o 
   1  10   0      128.80      110.40      8.38 o 
   2  10   0      152.89      144.61     10.81 o 
   3  10   0      193.80      181.27     12.67 o 
   4  10   0        6.49       -3.13      6.55 o 
   5  10   0       18.37       13.68      7.10 o 
   6  10   0       22.83       17.01      9.35 o 
   7  10   0      391.05      375.79     28.65 o 
   8  10   0        4.69        5.37     10.32 o 
   9  10   0       67.22       66.61     12.18 o 
  10  10   0       94.43       90.18     13.57 o 
  11  10   0        2.35        0.21     11.31 o 
  12  10   0        8.77       -4.37     11.46 o 
   1  11   0      552.72      541.43     21.63 o 
   2  11   0      287.12      332.25     20.48 o 
   3  11   0      491.72      447.53     16.57 o 
   4  11   0     1437.94     1333.80     40.19 o 
   5  11   0        3.30       -7.01      8.43 o 
   6  11   0      639.26      610.18     23.62 o 
   7  11   0        0.59        7.38      8.90 o 
   8  11   0      296.95      300.39     19.31 o 
   9  11   0       25.08       29.28     11.57 o 
  10  11   0       82.23       61.52     13.36 o 
  11  11   0       17.48       11.79     12.08 o 
   0  12   0     1446.85     1447.03     72.21 o 
   1  12   0       71.56       77.13     19.23 o 
   2  12   0     1444.63     1478.35     69.58 o 
   3  12   0      126.80      116.57     11.60 o 
   4  12   0      416.25      466.27     23.20 o 
   5  12   0      233.93      230.85     15.04 o 
   6  12   0        3.63       23.42     10.13 o 
   7  12   0      192.76      200.15     21.68 o 
   8  12   0      103.43      146.67     21.55 o 
   9  12   0       74.57       80.33     14.33 o 
   1  13   0      386.84      401.96     45.21 o 
   2  13   0      268.93      305.49     25.20 o 
   3  13   0       66.07       53.24     10.90 o 
   4  13   0      855.72      922.83     32.45 o 
   5  13   0        1.71        1.66     13.15 o 
   6  13   0      515.64      597.10     24.97 o 
   7  13   0        0.16       12.98     11.16 o 
   8  13   0      289.15      355.09     22.31 o 
   0  14   0      289.81      292.03     39.83 o 
   1  14   0        0.83        5.81     10.63 o 
   2  14   0      145.46      175.89     14.83 o 
   3  14   0       14.58        7.55     10.43 o 
   4  14   0      100.86      104.02     28.51 o 
   5  14   0       31.78       40.27     16.02 o 
 -16   1   1        0.73       -0.08     11.60 o 
 -15   1   1        9.07        4.99     14.64 o 
 -14   1   1      144.11      144.82     10.23 o 
 -13   1   1       17.18       17.56      5.82 o 
 -12   1   1      377.81      362.19     12.81 o 
 -11   1   1      964.53      966.70     25.36 o 
 -10   1   1      361.13      371.83     10.01 o 
  -9   1   1     1256.96     1179.41     22.82 o 
  -8   1   1      145.60      169.48      4.72 o 
  -7   1   1      599.22      620.14     11.47 o 
  -6   1   1      894.01      933.49     18.68 o 
  -5   1   1       24.61       25.56      3.92 o 
  -4   1   1     4046.15     4229.79    117.64 o 
  -3   1   1    11481.54    11719.67    322.03 o 
  -2   1   1     2704.07     2767.13     73.01 o 
  -1   1   1     2939.07     3499.16     81.50 o 
   0   1   1     1035.75     1045.45     32.86 o 
   1   1   1      233.43      202.04      6.18 o 
   2   1   1     7810.21     7574.15    136.50 o 
   3   1   1     6413.60     6313.74    104.68 o 
   4   1   1      323.52      314.78      6.53 o 
   5   1   1      176.20      153.95      5.55 o 
   6   1   1      639.87      685.09     12.03 o 
   7   1   1       14.33        7.92      2.15 o 
   8   1   1      361.08      383.45      9.06 o 
   9   1   1      175.89      178.10      6.40 o 
  10   1   1       69.43       64.46      5.03 o 
  11   1   1       75.82       71.90      5.93 o 
  12   1   1      407.00      438.06     15.94 o 
  13   1   1       45.75       51.07      8.34 o 
  14   1   1       50.50       60.32      9.22 o 
  15   1   1       39.26       40.38      9.52 o 
  16   1   1        4.74       10.04     15.08 o 
 -16   2   1      153.39      171.46     12.31 o 
 -15   2   1       83.71      101.09     14.43 o 
 -14   2   1       57.73       79.35      8.80 o 
 -13   2   1      453.72      435.26     16.56 o 
 -12   2   1        4.81        6.11      5.34 o 
 -11   2   1      150.86      157.15     15.81 o 
 -10   2   1       78.74       76.81      9.15 o 
  -9   2   1       61.15       77.47      7.42 o 
  -8   2   1      856.20      791.84     17.77 o 
  -7   2   1     2076.01     2035.74     50.30 o 
  -6   2   1    11044.53    11059.29    263.79 o 
  -5   2   1     3013.80     2893.13     95.30 o 
  -4   2   1     5506.71     5732.74    214.30 o 
  -3   2   1     7668.29     7823.60    291.25 o 
  -2   2   1     3880.53     4476.27    115.19 o 
  -1   2   1    13345.94    12849.05    344.26 o 
   0   2   1    10695.63    11072.73    223.92 o 
   1   2   1       89.11       89.77      2.67 o 
   2   2   1     3164.90     3069.54     54.79 o 
   3   2   1      989.17     1037.68     21.85 o 
   4   2   1     1652.59     1649.14     29.91 o 
   5   2   1       33.54       36.85      4.70 o 
   6   2   1     5966.08     5750.17    101.41 o 
   7   2   1     2506.47     2408.56     41.39 o 
   8   2   1     3723.29     3701.15     71.32 o 
   9   2   1     3093.05     2990.41     60.28 o 
  10   2   1     1512.27     1376.15     33.62 o 
  11   2   1      187.70      184.20      8.16 o 
  12   2   1       22.36       10.22      7.23 o 
  13   2   1      315.53      303.59     11.60 o 
  14   2   1        7.14       14.36      8.36 o 
  15   2   1       16.15       11.81     11.14 o 
  16   2   1        7.13       32.88     22.37 o 
 -16   3   1       42.23       21.54      9.03 o 
 -15   3   1       48.84       43.76      8.86 o 
 -14   3   1       45.64       53.03      8.32 o 
 -13   3   1      182.36      155.70      9.83 o 
 -12   3   1     1123.08     1159.55     33.76 o 
 -11   3   1     1153.42     1111.70     41.02 o 
 -10   3   1      741.21      770.80     26.18 o 
  -9   3   1     4395.55     4202.03    112.05 o 
  -8   3   1      617.83      658.24     20.08 o 
  -7   3   1     3582.09     3437.47    114.78 o 
  -6   3   1       31.77       20.93      4.73 o 
  -5   3   1     2572.62     2503.42     96.36 o 
  -4   3   1     2521.19     2720.39    104.04 o 
  -3   3   1       18.79       17.70      2.35 o 
  -2   3   1     4992.61     5063.79    163.46 o 
  -1   3   1      609.70      555.70     16.07 o 
   0   3   1     2590.03     2554.13     52.71 o 
   1   3   1    17475.10    18118.71    366.71 o 
   2   3   1    32830.88    29876.16    799.88 o 
   3   3   1     5025.70     4922.51     93.52 o 
   4   3   1     1120.03     1058.21     20.90 o 
   5   3   1     6554.44     6274.30    117.78 o 
   6   3   1       56.71       46.30      2.90 o 
   7   3   1     2191.43     2191.29     40.10 o 
   8   3   1      421.98      438.21     11.99 o 
   9   3   1       93.75       99.04      5.38 o 
  10   3   1     2662.38     2603.85     55.84 o 
  11   3   1       20.53       19.65      5.36 o 
  12   3   1      240.18      227.66      9.67 o 
  13   3   1      428.72      455.98     16.41 o 
  14   3   1       91.60       87.31      9.16 o 
  15   3   1       14.33       20.14      8.37 o 
 -16   4   1      113.00      107.15     11.30 o 
 -15   4   1      308.45      309.71     16.44 o 
 -14   4   1      518.89      513.26     21.63 o 
 -13   4   1     1319.57     1405.93     40.48 o 
 -12   4   1       36.07       30.46      6.59 o 
 -11   4   1      193.59      206.19     10.37 o 
 -10   4   1      379.79      388.45     14.81 o 
  -9   4   1      274.98      303.81     12.21 o 
  -8   4   1     1112.44     1141.54     33.16 o 
  -7   4   1      436.79      445.86     19.58 o 
  -6   4   1     5538.38     5732.93    216.70 o 
  -5   4   1     5117.28     5161.08    157.20 o 
  -4   4   1     1224.22     1246.93     40.11 o 
  -3   4   1     8230.19     8117.02    364.63 o 
  -2   4   1     2801.05     2676.89     83.10 o 
  -1   4   1     9993.24    10463.31    232.66 o 
   0   4   1       47.66       75.05      5.18 o 
   1   4   1     7183.05     7623.18    155.35 o 
   2   4   1      104.48      127.64      4.06 o 
   3   4   1     1192.30     1413.68     27.94 o 
   4   4   1     2979.68     3047.59     58.44 o 
   5   4   1       39.94       82.53      3.94 o 
   6   4   1     6396.53     6399.62    117.21 o 
   7   4   1      565.02      544.04     11.91 o 
   8   4   1     1253.20     1147.20     26.98 o 
   9   4   1      802.96      864.25     22.67 o 
  10   4   1     1475.07     1352.84     30.95 o 
  11   4   1     1146.92     1076.41     28.67 o 
  12   4   1      169.38      152.39      9.52 o 
  13   4   1      548.19      526.72     18.23 o 
  14   4   1       53.26       45.92      8.50 o 
  15   4   1        1.21       -2.92      8.26 o 
 -16   5   1       35.18       24.75     14.24 o 
 -15   5   1       16.85       19.14      8.65 o 
 -14   5   1       21.33       26.02      8.39 o 
 -13   5   1       24.81       12.92      7.25 o 
 -12   5   1      155.23      143.45     11.13 o 
 -11   5   1      363.49      375.01     30.86 o 
 -10   5   1     1117.23     1142.99     37.41 o 
  -9   5   1     1016.38     1078.75     32.40 o 
  -8   5   1       24.97       38.10      5.71 o 
  -7   5   1     2085.01     1941.14    111.53 o 
  -6   5   1       89.58       98.74      8.53 o 
  -5   5   1     2724.12     2799.31     87.08 o 
  -4   5   1      745.61      813.55     27.94 o 
  -3   5   1       19.05       15.94      2.72 o 
  -2   5   1     1852.05     2004.66     46.52 o 
  -1   5   1      162.96      152.70      6.83 o 
   0   5   1       40.43       33.93      3.38 o 
   1   5   1      265.65      181.10      5.82 o 
   2   5   1     3511.72     3729.67     77.28 o 
   3   5   1     1078.42      977.39     21.62 o 
   4   5   1      833.82      851.24     17.80 o 
   5   5   1     1323.61     1368.89     29.79 o 
   6   5   1      322.14      355.85      8.85 o 
   7   5   1     1536.08     1578.84     30.89 o 
   8   5   1       17.21        8.88      5.50 o 
   9   5   1      243.40      232.82     11.00 o 
  10   5   1      461.89      449.92     17.06 o 
  11   5   1        3.55        4.55      6.85 o 
  12   5   1      196.54      221.61     14.92 o 
  13   5   1       33.28       23.17      7.77 o 
  14   5   1      139.29      150.92     10.91 o 
  15   5   1       73.11       93.09     11.64 o 
 -15   6   1       26.42       28.83      9.42 o 
 -14   6   1        4.42        8.74      8.19 o 
 -13   6   1        8.29        1.81      9.21 o 
 -12   6   1       78.29       75.74      9.89 o 
 -11   6   1        3.52       18.69     10.78 o 
 -10   6   1       19.84       23.26      7.16 o 
  -9   6   1        7.16        5.65      9.00 o 
  -8   6   1        3.18        0.50      6.01 o 
  -7   6   1      529.31      567.58     71.19 o 
  -6   6   1      271.21      296.20     30.82 o 
  -5   6   1        4.39        0.00      3.86 o 
  -4   6   1       65.37      105.92     12.60 o 
  -3   6   1      312.44      350.33     12.45 o 
  -2   6   1      544.03      595.33     18.18 o 
  -1   6   1      519.75      612.75     29.31 o 
   0   6   1       60.63       54.23      9.42 o 
   1   6   1      100.82      153.72      7.15 o 
   2   6   1     1282.80     1532.70     33.41 o 
   3   6   1       98.86       98.39      4.80 o 
   4   6   1      394.57      424.17     10.40 o 
   5   6   1      209.14      222.73      5.78 o 
   6   6   1        2.29        1.83      2.92 o 
   7   6   1       62.40       67.79      6.01 o 
   8   6   1        2.47       16.30      5.97 o 
   9   6   1       36.67       44.69      7.03 o 
  10   6   1       57.07       44.63      7.71 o 
  11   6   1       24.44       35.41      8.44 o 
  12   6   1       18.30       25.50      9.72 o 
  13   6   1        2.47       -6.29      7.40 o 
  14   6   1        0.07        4.20      8.86 o 
 -15   7   1        0.05       -9.43     13.05 o 
 -14   7   1       68.37       58.77     11.13 o 
 -13   7   1        1.22       -9.15      9.15 o 
 -12   7   1      103.97      103.04     11.44 o 
 -11   7   1      322.51      357.37     20.93 o 
 -10   7   1       94.89      125.38     13.25 o 
  -9   7   1     1279.18     1270.06     42.32 o 
  -8   7   1        0.81        5.46      7.92 o 
  -7   7   1      147.03      113.03     15.42 o 
  -6   7   1      611.73      606.92     32.50 o 
  -5   7   1      569.39      515.68     42.55 o 
  -4   7   1      158.42      142.74      8.52 o 
  -3   7   1      274.42      243.88     10.45 o 
  -2   7   1       98.70       88.58      7.73 o 
  -1   7   1        3.39        6.38      4.50 o 
   0   7   1     1320.75     1212.64     30.01 o 
   1   7   1      376.95      360.89     11.44 o 
   2   7   1     1168.63     1182.35     26.75 o 
   3   7   1     1054.08      989.34     23.09 o 
   4   7   1        4.66        7.49      3.21 o 
   5   7   1       86.41       85.28      4.82 o 
   6   7   1        0.45        1.06      3.91 o 
   7   7   1      287.23      301.91     11.64 o 
   8   7   1       53.93       68.19      8.04 o 
   9   7   1      275.95      289.23     28.05 o 
  10   7   1      104.56      108.67     11.74 o 
  11   7   1       25.44       30.45      8.95 o 
  12   7   1      145.98      177.89     15.85 o 
  13   7   1        1.01        2.23      8.81 o 
  14   7   1       29.89       27.65     11.16 o 
 -14   8   1        1.05       16.39     11.13 o 
 -13   8   1      191.49      186.80     15.25 o 
 -12   8   1        1.34       -4.32      9.41 o 
 -11   8   1      111.85      128.31     12.54 o 
 -10   8   1       27.42       34.97     21.16 o 
  -9   8   1      214.64      229.64     18.33 o 
  -8   8   1      364.62      337.05     26.07 o 
  -7   8   1        8.00       10.06     12.10 o 
  -6   8   1     2195.99     1996.87     84.39 o 
  -5   8   1     1122.58     1034.11     49.89 o 
  -4   8   1     2249.89     2117.22     69.13 o 
  -3   8   1     2890.38     2744.00     88.51 o 
  -2   8   1      230.93      240.23     19.29 o 
  -1   8   1     3934.07     3815.27    111.36 o 
   0   8   1      257.25      297.24     12.30 o 
   1   8   1     1994.44     1954.61     46.74 o 
   2   8   1      495.43      498.65     15.21 o 
   3   8   1     1570.64     1615.77     50.81 o 
   4   8   1     1061.07     1008.09     24.25 o 
   5   8   1      156.18      172.70      7.65 o 
   6   8   1     2790.39     2718.87     64.75 o 
   7   8   1      280.90      306.30     15.61 o 
   8   8   1     1237.63     1228.17     36.22 o 
   9   8   1      951.91      962.63     30.20 o 
  10   8   1      143.75      153.38     21.04 o 
  11   8   1      197.21      200.26     20.99 o 
  12   8   1       30.48       28.18     15.35 o 
  13   8   1       78.89      108.22     13.66 o 
 -13   9   1       12.52       -2.57     13.38 o 
 -12   9   1      468.12      419.12     27.46 o 
 -11   9   1      617.49      543.91     38.39 o 
 -10   9   1      389.01      398.00     20.45 o 
  -9   9   1     1152.54     1068.68     38.76 o 
  -8   9   1       30.74       21.43     14.21 o 
  -7   9   1     1496.54     1520.76     50.53 o 
  -6   9   1       86.74      123.59     17.66 o 
  -5   9   1      961.70      869.97     45.45 o 
  -4   9   1      595.33      589.70     42.39 o 
  -3   9   1       40.38       45.60      8.50 o 
  -2   9   1     1704.96     1518.26     52.64 o 
  -1   9   1       97.68       99.42     12.57 o 
   0   9   1     1996.85     1813.76     44.09 o 
   1   9   1      443.66      427.90     14.05 o 
   2   9   1     3408.48     3456.37     90.70 o 
   3   9   1     2836.66     2646.15     63.45 o 
   4   9   1      686.86      712.20     22.17 o 
   5   9   1     1954.04     1900.22     47.00 o 
   6   9   1      103.53      100.15      9.51 o 
   7   9   1      248.91      247.92     18.99 o 
   8   9   1        6.55       10.49      9.04 o 
   9   9   1      381.89      363.71     31.15 o 
  10   9   1      303.28      341.15     18.78 o 
  11   9   1        1.70       10.49     10.64 o 
  12   9   1      440.46      483.08     24.28 o 
 -12  10   1        4.12        2.98     11.63 o 
 -11  10   1       14.94       20.01     11.40 o 
 -10  10   1       36.41       20.37     11.05 o 
  -9  10   1       19.43       13.83     10.39 o 
  -8  10   1      719.53      693.12     29.14 o 
  -7  10   1      329.31      245.20     16.36 o 
  -6  10   1      746.12      770.29     30.65 o 
  -5  10   1     2018.18     1922.67     84.26 o 
  -4  10   1      309.80      307.98     16.93 o 
  -3  10   1     1036.60      972.41     40.80 o 
  -2  10   1      767.91      752.40     36.39 o 
  -1  10   1      987.21      910.42     40.51 o 
   0  10   1       49.23       44.46      9.96 o 
   1  10   1      195.11      240.63     12.43 o 
   2  10   1        8.76       12.18      6.16 o 
   3  10   1        8.85        5.87      6.05 o 
   4  10   1       89.79      107.03     13.36 o 
   5  10   1        0.15        5.82      6.65 o 
   6  10   1     1276.81     1286.59     38.89 o 
   7  10   1      412.83      453.53     19.14 o 
   8  10   1      482.37      509.04     31.45 o 
   9  10   1      252.59      290.73     31.29 o 
  10  10   1      173.13      173.58     15.22 o 
  11  10   1      148.20      135.98     19.73 o 
  12  10   1       35.33       68.48     18.31 o 
 -11  11   1       14.59       27.22     12.69 o 
 -10  11   1      144.76      207.22     17.12 o 
  -9  11   1      173.46      152.49     15.36 o 
  -8  11   1       27.32       13.59     11.23 o 
  -7  11   1       93.20       81.49     18.81 o 
  -6  11   1       17.31       14.23     13.98 o 
  -5  11   1       38.19       45.20     13.08 o 
  -4  11   1       34.49       19.57      8.57 o 
  -3  11   1        1.49       -8.82      8.82 o 
  -2  11   1      307.76      257.90     17.15 o 
  -1  11   1       67.96       51.44     10.88 o 
   0  11   1      367.97      345.24     24.34 o 
   1  11   1      414.83      411.85     18.51 o 
   2  11   1      355.18      391.07     21.68 o 
   3  11   1      423.76      436.64     20.78 o 
   4  11   1      302.27      323.68     15.87 o 
   5  11   1      194.97      200.00     10.65 o 
   6  11   1       38.80       25.41      9.44 o 
   7  11   1       79.05       73.97     12.77 o 
   8  11   1        9.23       19.02     10.66 o 
   9  11   1        0.65      -11.95     11.95 o 
  10  11   1       72.04       75.40     20.41 o 
 -10  12   1        3.22        2.29     19.15 o 
  -9  12   1        0.08       -1.00     11.91 o 
  -8  12   1        0.14       11.39     11.83 o 
  -7  12   1       21.78       27.92     16.41 o 
  -6  12   1        0.06       -6.56     11.24 o 
  -5  12   1        9.12        7.24     11.93 o 
  -4  12   1        2.50       -0.50      7.25 o 
  -3  12   1        4.91       -1.09      8.10 o 
  -2  12   1        1.35       -6.13     10.08 o 
  -1  12   1        0.52       -8.15      8.64 o 
   0  12   1       18.08        8.46      8.76 o 
   1  12   1       11.15       17.06      9.21 o 
   2  12   1        0.50       -5.91      8.64 o 
   3  12   1       71.37       81.11     15.36 o 
   4  12   1        1.89        3.23      8.76 o 
   5  12   1       33.68       31.15      7.73 o 
   6  12   1        0.04       -0.99      9.31 o 
   7  12   1       73.89      106.84     12.53 o 
   8  12   1        0.52       -9.89      9.89 o 
   9  12   1       16.84        4.63     12.13 o 
  -8  13   1        4.48       12.41     18.03 o 
  -7  13   1       60.27       62.18     15.45 o 
  -6  13   1       44.72       42.59     11.07 o 
  -5  13   1       51.31       31.60     11.18 o 
  -4  13   1       18.42       -0.89     14.09 o 
  -3  13   1        1.95       -2.64     13.39 o 
  -2  13   1      113.08       90.40     18.35 o 
  -1  13   1        2.01        0.01      9.50 o 
   0  13   1      158.27      164.33     15.44 o 
   1  13   1       13.92       28.67     10.30 o 
   2  13   1       61.94       80.74     14.09 o 
   3  13   1       75.88       87.27     12.23 o 
   4  13   1       54.12       56.98     11.50 o 
   5  13   1       43.17       36.66     14.30 o 
   6  13   1        0.18       -7.33     14.01 o 
   7  13   1       17.66       19.96     15.07 o 
  -6  14   1      108.61      124.19     22.48 o 
  -5  14   1      114.03      123.00     17.85 o 
  -4  14   1      116.22      136.51     18.81 o 
  -3  14   1      260.48      230.76     28.64 o 
  -2  14   1       40.58       42.90     13.50 o 
  -1  14   1      133.27      121.09     13.61 o 
   0  14   1        0.20        2.19     10.44 o 
   1  14   1      161.96      210.71     21.19 o 
   2  14   1       22.82       13.22     10.98 o 
   3  14   1       39.91       35.23     11.67 o 
   4  14   1      147.48      194.27     14.88 o 
   5  14   1        4.80       18.69     16.44 o 
 -17   0   2       27.00       37.97     24.75 o 
 -16   0   2        6.42        9.76     14.73 o 
 -15   0   2        1.32        0.88     12.81 o 
 -14   0   2       56.67       52.53     14.92 o 
 -13   0   2        1.49        2.41      5.84 o 
 -12   0   2       26.97        9.17      5.57 o 
 -11   0   2      379.72      344.00     14.52 o 
 -10   0   2      924.36      932.28     26.94 o 
  -9   0   2     5512.74     5559.16    182.66 o 
  -8   0   2       30.80       43.63     13.24 o 
  -7   0   2    10303.52    10539.21    341.70 o 
  -6   0   2       17.44       35.14      3.98 o 
  -5   0   2      798.10      707.75     28.88 o 
  -4   0   2     3456.88     4188.07    221.37 o 
  -3   0   2    32772.68    29933.11   1589.93 o 
  -2   0   2    13697.71    13096.67    393.46 o 
  -1   0   2     3520.70     4108.44    108.45 o 
   0   0   2    11194.54    11828.86    264.44 o 
   1   0   2    25855.01    22731.22    626.28 o 
   2   0   2     3974.89     4195.30     95.89 o 
   3   0   2    23895.44    22686.73    511.41 o 
   4   0   2     4869.50     5244.19    119.69 o 
   5   0   2    17451.80    17073.61    411.86 o 
   6   0   2      257.15      272.36      9.38 o 
   7   0   2     4567.23     4332.88    100.21 o 
   8   0   2      284.88      326.30     14.02 o 
   9   0   2     1470.25     1426.16     47.20 o 
  10   0   2      109.98      111.91     16.93 o 
  11   0   2        2.88        9.85      8.41 o 
  12   0   2      838.76      808.14     31.86 o 
  13   0   2        1.25      -12.02     12.02 o 
  14   0   2       62.20       48.78     14.98 o 
  15   0   2      335.11      345.32     32.71 o 
 -17   1   2      146.98      179.95     30.06 o 
 -16   1   2        3.49       -3.21     11.81 o 
 -15   1   2      502.07      500.97     19.16 o 
 -14   1   2       37.06       32.46      6.41 o 
 -13   1   2      857.41      904.33     26.73 o 
 -12   1   2      123.36      122.91      6.91 o 
 -11   1   2     1042.52     1041.57     26.73 o 
 -10   1   2      499.59      454.11     11.01 o 
  -9   1   2      104.28      101.83      6.41 o 
  -8   1   2      697.41      694.92     19.90 o 
  -7   1   2      274.64      365.53     31.98 o 
  -6   1   2     1308.72     1289.69     41.49 o 
  -5   1   2     8987.66     9305.87    282.56 o 
  -4   1   2    11820.56    12831.98    388.51 o 
  -3   1   2    35330.23    30257.17    727.44 o 
  -2   1   2     1460.76     1382.61     27.07 o 
  -1   1   2    15471.14    15939.27    532.63 o 
   0   1   2     6553.27     6605.27    121.39 o 
   1   1   2    16482.98    16172.00    284.12 o 
   2   1   2      766.94      908.78     15.18 o 
   3   1   2     1528.17     1430.74     23.47 o 
   4   1   2     2850.15     2779.03     44.61 o 
   5   1   2      211.24      207.91      5.38 o 
   6   1   2      614.10      599.92     11.33 o 
   7   1   2     1423.75     1367.30     24.01 o 
   8   1   2      424.56      397.39     12.37 o 
   9   1   2     2257.83     2150.61     46.60 o 
  10   1   2        3.02       -1.17      5.50 o 
  11   1   2     1406.03     1325.76     35.31 o 
  12   1   2       12.39        2.14      6.86 o 
  13   1   2      157.81      143.32     11.69 o 
  14   1   2        9.17       19.72      9.01 o 
  15   1   2      144.10      133.77     12.06 o 
 -17   2   2       24.72      -13.90     24.75 o 
 -16   2   2        1.17       -4.49     10.74 o 
 -15   2   2       38.15       41.48      7.99 o 
 -14   2   2       19.10       14.75      6.59 o 
 -13   2   2        0.54       -5.34      5.34 o 
 -12   2   2       77.79       67.67      6.23 o 
 -11   2   2      273.69      312.45     11.97 o 
 -10   2   2        5.01        4.58      3.84 o 
  -9   2   2     1648.11     1623.67     65.92 o 
  -8   2   2      124.04      121.26     27.63 o 
  -7   2   2     1772.89     1915.98     75.03 o 
  -6   2   2     1749.10     1799.91     52.58 o 
  -5   2   2     4259.64     4620.73    120.81 o 
  -4   2   2      412.76      443.25     11.35 o 
  -3   2   2      178.18      214.36      7.46 o 
  -2   2   2      148.42      183.37      5.93 o 
  -1   2   2      483.89      545.09     18.32 o 
   0   2   2     9518.80    10246.56    185.17 o 
   1   2   2       17.92       31.15      1.97 o 
   2   2   2     2452.49     2473.91     44.09 o 
   3   2   2     7621.26     7535.80    132.35 o 
   4   2   2        1.04        1.22      1.22 o 
   5   2   2     1223.59     1200.04     22.02 o 
   6   2   2      290.73      266.94      6.72 o 
   7   2   2      378.17      339.17      9.48 o 
   8   2   2      161.71      145.98      5.79 o 
   9   2   2      376.52      352.17     11.67 o 
  10   2   2      147.18      154.68      7.57 o 
  11   2   2      145.93      126.61      9.02 o 
  12   2   2      214.13      204.63     11.45 o 
  13   2   2       80.07       67.56      9.26 o 
  14   2   2       31.54       14.67      8.92 o 
  15   2   2       78.66       42.59     11.84 o 
 -16   3   2        8.34       21.72      8.48 o 
 -15   3   2       23.02       14.27      7.63 o 
 -14   3   2      136.07      144.78      9.76 o 
 -13   3   2       17.33       24.70      6.46 o 
 -12   3   2       17.52       18.50      5.69 o 
 -11   3   2        0.35       -5.03      5.03 o 
 -10   3   2       17.35       37.30      9.71 o 
  -9   3   2       17.40       11.29      7.72 o 
  -8   3   2      134.41      139.54     11.98 o 
  -7   3   2      299.59      289.96     13.37 o 
  -6   3   2      166.87      173.10     10.84 o 
  -5   3   2      369.31      432.68     12.42 o 
  -4   3   2     1245.17     1466.65     45.57 o 
  -3   3   2       16.46       27.82      2.50 o 
  -2   3   2      237.64      204.29      8.75 o 
  -1   3   2        0.02       -1.79      1.79 o 
   0   3   2       78.08      102.62      5.23 o 
   1   3   2       14.46        3.86      1.57 o 
   2   3   2     1215.74     1239.66     23.78 o 
   3   3   2       84.51       93.84      3.43 o 
   4   3   2       74.55       74.85      4.20 o 
   5   3   2      786.75      852.96     16.24 o 
   6   3   2       12.31       15.41      2.76 o 
   7   3   2        0.24       -2.70      2.70 o 
   8   3   2       20.99       19.83      3.74 o 
   9   3   2      232.04      238.91      8.82 o 
  10   3   2       67.52       57.93      6.13 o 
  11   3   2       89.01       89.84      6.76 o 
  12   3   2       78.41       85.12      7.47 o 
  13   3   2        4.88        3.90      7.02 o 
  14   3   2        0.25        3.45     10.23 o 
  15   3   2        0.02        5.00     10.73 o 
 -16   4   2       15.61        9.09      8.36 o 
 -15   4   2        4.46        8.40      7.99 o 
 -14   4   2        9.33        7.22      7.17 o 
 -13   4   2        0.87        6.53      6.43 o 
 -12   4   2       56.30       41.66      7.86 o 
 -11   4   2       12.43       14.79      6.38 o 
 -10   4   2       90.68       97.73     13.05 o 
  -9   4   2     1079.51     1013.31     47.30 o 
  -8   4   2       30.56       46.67      6.73 o 
  -7   4   2     1598.97     1626.96     57.33 o 
  -6   4   2       34.07       44.10      3.83 o 
  -5   4   2      994.55     1057.00     34.10 o 
  -4   4   2      795.27      819.43     33.49 o 
  -3   4   2      875.99      937.33     30.55 o 
  -2   4   2      155.26      122.91      7.88 o 
  -1   4   2        5.67       -1.79      1.79 o 
   0   4   2     1834.09     1949.60     40.94 o 
   1   4   2     1128.87     1055.52     23.08 o 
   2   4   2      225.77      208.61      5.83 o 
   3   4   2     1414.39     1294.66     25.98 o 
   4   4   2     1732.89     1859.91     33.36 o 
   5   4   2     1414.32     1239.61     22.15 o 
   6   4   2       67.15       70.25      6.53 o 
   7   4   2     1276.88     1317.09     25.45 o 
   8   4   2       34.02       35.38      4.56 o 
   9   4   2      445.92      430.44     12.71 o 
  10   4   2       44.71       43.36      6.03 o 
  11   4   2      116.88      111.97      7.46 o 
  12   4   2      284.70      247.83     11.91 o 
  13   4   2       16.50       21.66      7.91 o 
  14   4   2       76.49       88.04     10.89 o 
  15   4   2       19.56       15.82      9.70 o 
 -16   5   2       48.98       43.66      9.66 o 
 -15   5   2      229.30      255.03     13.94 o 
 -14   5   2       51.60       44.97      8.33 o 
 -13   5   2      243.99      255.02     14.47 o 
 -12   5   2       78.96       75.26      9.21 o 
 -11   5   2      916.36      915.81     31.76 o 
 -10   5   2     1371.06     1406.97     52.34 o 
  -9   5   2       83.72       83.05      9.37 o 
  -8   5   2       88.95      109.29      9.77 o 
  -7   5   2      112.60      107.62     11.85 o 
  -6   5   2      409.98      405.66     36.17 o 
  -5   5   2      755.82      611.44     35.77 o 
  -4   5   2     1356.87     1509.97     63.56 o 
  -3   5   2    10456.68     9845.23    369.52 o 
  -2   5   2        9.48       -0.20      1.74 o 
  -1   5   2    11266.48    11266.28    228.48 o 
   0   5   2     1959.91     2134.46     44.98 o 
   1   5   2     7557.36     7674.92    156.89 o 
   2   5   2     1215.29     1261.07     27.71 o 
   3   5   2       50.31       45.70      3.75 o 
   4   5   2     2985.79     2974.09     57.82 o 
   5   5   2       58.07       70.60      3.59 o 
   6   5   2      797.58      743.71     16.06 o 
   7   5   2      756.49      705.02     16.13 o 
   8   5   2        9.32       13.13      4.40 o 
   9   5   2     1941.40     1885.06     45.25 o 
  10   5   2        2.18        2.22      5.73 o 
  11   5   2      200.06      214.10     11.74 o 
  12   5   2       11.26       10.09      7.14 o 
  13   5   2      169.31      178.28     11.29 o 
  14   5   2        0.53        4.41      8.50 o 
 -15   6   2        3.11        5.42      8.92 o 
 -14   6   2       14.17       15.69      9.29 o 
 -13   6   2      107.22      118.60     14.37 o 
 -12   6   2       44.00       26.65     10.42 o 
 -11   6   2      299.95      308.56     31.15 o 
 -10   6   2        8.36       -0.53     10.96 o 
  -9   6   2      995.57      980.67     45.54 o 
  -8   6   2       92.55       99.52     13.54 o 
  -7   6   2     5415.05     5363.66    205.91 o 
  -6   6   2      955.82      839.55     39.65 o 
  -5   6   2     3653.09     3536.82    138.19 o 
  -4   6   2      420.68      372.44     22.58 o 
  -3   6   2     3033.90     3089.80     82.80 o 
  -2   6   2     3630.09     3682.81     76.26 o 
  -1   6   2        5.67        0.37      2.40 o 
   0   6   2     2496.01     2525.68     53.21 o 
   1   6   2     2292.07     2153.37     45.91 o 
   2   6   2       52.83       53.78      4.06 o 
   3   6   2     5527.84     5478.77    113.20 o 
   4   6   2      107.59      137.68      5.37 o 
   5   6   2     5506.24     5293.99    101.62 o 
   6   6   2      627.58      593.55     14.11 o 
   7   6   2     1869.14     1826.32     40.36 o 
   8   6   2      406.64      433.69     14.68 o 
   9   6   2      408.31      402.38     17.22 o 
  10   6   2       32.47       40.54      7.98 o 
  11   6   2        0.88       -3.50      7.32 o 
  12   6   2      155.45      162.98     10.69 o 
  13   6   2       79.65       90.56     10.12 o 
  14   6   2        8.95       -4.02      8.47 o 
 -15   7   2       67.47       68.55     13.37 o 
 -14   7   2        6.08        1.12      9.76 o 
 -13   7   2      599.51      646.60     43.89 o 
 -12   7   2      127.77      107.79     12.63 o 
 -11   7   2      733.77      761.04     30.68 o 
 -10   7   2       73.85       60.61      9.44 o 
  -9   7   2        7.40        1.27     11.48 o 
  -8   7   2      455.18      426.90     26.69 o 
  -7   7   2       26.25       43.10     12.02 o 
  -6   7   2      216.43      240.26     20.00 o 
  -5   7   2     1422.27     1367.36     60.36 o 
  -4   7   2      159.74      198.34     22.71 o 
  -3   7   2     6085.26     5605.26    148.20 o 
  -2   7   2      588.48      585.94     18.56 o 
  -1   7   2     4537.10     4314.68     89.26 o 
   0   7   2      499.24      475.63     12.49 o 
   1   7   2     3748.39     3808.57     79.61 o 
   2   7   2     1058.38     1024.75     23.76 o 
   3   7   2     1385.88     1488.96     33.17 o 
   4   7   2     1077.69     1084.57     25.13 o 
   5   7   2      299.98      308.42     10.11 o 
   6   7   2       16.14       25.69      3.84 o 
   7   7   2      343.94      343.20     11.27 o 
   8   7   2      212.08      250.38     12.42 o 
   9   7   2      421.82      395.96     16.57 o 
  10   7   2        4.47        3.81      7.78 o 
  11   7   2      689.61      674.72     31.51 o 
  12   7   2        0.16        1.00      7.96 o 
  13   7   2      115.25      135.64     11.32 o 
 -14   8   2       44.13       35.99     11.93 o 
 -13   8   2        1.01        3.36     10.54 o 
 -12   8   2       25.79       15.88      9.78 o 
 -11   8   2      174.29      150.84     12.94 o 
 -10   8   2       17.12       14.70      9.31 o 
  -9   8   2      699.62      692.97     38.54 o 
  -8   8   2       53.41       64.72     15.20 o 
  -7   8   2      740.87      688.93     37.79 o 
  -6   8   2      309.41      313.37     23.86 o 
  -5   8   2     1028.48     1076.52     51.26 o 
  -4   8   2       76.79       50.71     13.39 o 
  -3   8   2      427.73      420.75     18.90 o 
  -2   8   2      324.89      311.19     15.71 o 
  -1   8   2      167.58      162.98      7.48 o 
   0   8   2      529.63      608.10     15.53 o 
   1   8   2     1566.13     1496.75     33.54 o 
   2   8   2      161.42      147.42      6.61 o 
   3   8   2     1167.42     1142.34     26.60 o 
   4   8   2        4.78       -4.38      5.06 o 
   5   8   2     1268.21     1213.23     28.64 o 
   6   8   2        1.13        2.54      3.96 o 
   7   8   2      427.47      435.46     23.32 o 
   8   8   2      186.91      180.80     10.28 o 
   9   8   2        3.33        0.65      7.80 o 
  10   8   2        2.42       10.40      8.45 o 
  11   8   2        6.51        8.74      9.31 o 
  12   8   2        1.92        4.65      9.69 o 
  13   8   2        2.47       -2.42      9.57 o 
 -13   9   2        3.09       23.84     11.66 o 
 -12   9   2      107.11      124.31     13.98 o 
 -11   9   2        4.91       11.17     11.75 o 
 -10   9   2       35.23       26.98     10.74 o 
  -9   9   2        7.70        6.48     15.26 o 
  -8   9   2       76.67       64.32     16.50 o 
  -7   9   2      146.07      147.33     19.55 o 
  -6   9   2        1.68        7.06     16.10 o 
  -5   9   2        4.77      -12.29     12.29 o 
  -4   9   2       13.60       12.38     12.78 o 
  -3   9   2       16.77       10.34      7.30 o 
  -2   9   2      194.61      181.79     10.10 o 
  -1   9   2       13.88        7.17      5.58 o 
   0   9   2      366.10      408.61     13.77 o 
   1   9   2      781.20      698.73     20.04 o 
   2   9   2       24.09       27.69      5.53 o 
   3   9   2        2.40        5.59      5.45 o 
   4   9   2        0.04       -4.56      5.57 o 
   5   9   2       17.55       20.99      5.57 o 
   6   9   2       10.58        3.17      4.99 o 
   7   9   2        8.37        0.22      6.56 o 
   8   9   2        2.75       -4.78      6.87 o 
   9   9   2       78.69       90.55     10.60 o 
  10   9   2        1.12        8.19      8.88 o 
  11   9   2       13.59        4.33      9.46 o 
  12   9   2       14.88      -10.65     10.65 o 
 -12  10   2        1.43       19.59     12.06 o 
 -11  10   2        3.62        2.88     13.14 o 
 -10  10   2       16.92        6.87     11.07 o 
  -9  10   2      194.37      194.31     15.80 o 
  -8  10   2       73.50       60.56     18.16 o 
  -7  10   2      113.07       85.88     18.98 o 
  -6  10   2       48.88       44.20     16.17 o 
  -5  10   2       13.50        5.12     14.82 o 
  -4  10   2       46.09       29.76     15.15 o 
  -3  10   2      222.40      226.34     11.63 o 
  -2  10   2      364.02      328.84     17.27 o 
  -1  10   2       35.03       34.48      6.86 o 
   0  10   2      186.38      162.27     13.56 o 
   1  10   2      257.21      275.47     17.31 o 
   2  10   2       96.06      102.71     12.18 o 
   3  10   2       67.59       85.98     10.48 o 
   4  10   2       21.44       20.37      6.78 o 
   5  10   2      350.74      347.17     13.71 o 
   6  10   2       10.91       11.10      5.89 o 
   7  10   2       81.76       87.79     12.04 o 
   8  10   2       41.94       47.88      9.73 o 
   9  10   2       25.64       56.99     11.80 o 
  10  10   2       11.94       32.37     12.06 o 
  11  10   2       10.60       10.61     11.37 o 
 -11  11   2       86.79       87.84     14.72 o 
 -10  11   2      108.79      108.86     14.56 o 
  -9  11   2        0.40       -9.33     12.02 o 
  -8  11   2       15.62       -2.03     11.10 o 
  -7  11   2        6.25        4.94     36.10 o 
  -6  11   2      263.70      234.98     25.92 o 
  -5  11   2      213.31      165.21     26.95 o 
  -4  11   2      269.11      261.64     25.43 o 
  -3  11   2     1315.28     1203.22     80.15 o 
  -2  11   2        1.57        6.78      6.87 o 
  -1  11   2     1170.97     1144.45     42.99 o 
   0  11   2       19.26        4.00     17.36 o 
   1  11   2     1220.97     1210.80     45.76 o 
   2  11   2      309.25      287.15     27.25 o 
   3  11   2      226.89      222.61     13.92 o 
   4  11   2      336.04      338.27     13.92 o 
   5  11   2        3.08        8.92      6.90 o 
   6  11   2      225.78      274.29     14.93 o 
   7  11   2      209.12      216.44     16.73 o 
   8  11   2       93.13       84.26     11.14 o 
   9  11   2      165.55      192.28     16.42 o 
  10  11   2        4.85       22.40     13.19 o 
 -10  12   2        8.90        9.75     18.14 o 
  -9  12   2      295.42      295.76     20.49 o 
  -8  12   2       25.49       16.96     12.16 o 
  -7  12   2      824.40      844.15     51.13 o 
  -6  12   2       91.40       69.46     20.50 o 
  -5  12   2      785.98      812.58     47.42 o 
  -4  12   2      279.47      230.27     16.22 o 
  -3  12   2      189.97      167.30     14.16 o 
  -2  12   2      288.61      345.49     29.23 o 
  -1  12   2       66.36       53.57     11.76 o 
   0  12   2      595.87      558.15     27.08 o 
   1  12   2      492.14      445.58     24.60 o 
   2  12   2       83.81       91.42     14.39 o 
   3  12   2      923.85      950.40     48.05 o 
   4  12   2       20.68       42.82     10.01 o 
   5  12   2      783.24      826.88     29.85 o 
   6  12   2        1.98       14.63     12.38 o 
   7  12   2      433.58      529.37     24.37 o 
   8  12   2       18.26        0.25     10.56 o 
  -8  13   2       69.97       62.03     16.97 o 
  -7  13   2        2.58      -11.98     12.59 o 
  -6  13   2       72.31       75.56     22.36 o 
  -5  13   2      104.69      100.88     18.26 o 
  -4  13   2       35.47       42.35     34.58 o 
  -3  13   2      696.33      644.36     29.12 o 
  -2  13   2       50.67       52.11     12.25 o 
  -1  13   2      824.71      819.92     35.29 o 
   0  13   2        3.60      -10.11     14.48 o 
   1  13   2      611.50      629.45     27.01 o 
   2  13   2      175.79      185.03     20.16 o 
   3  13   2      151.73      219.86     21.73 o 
   4  13   2       95.66       76.97     11.91 o 
   5  13   2        8.30       -2.13      9.22 o 
   6  13   2       14.10        7.87     13.47 o 
   7  13   2       26.93       28.82     15.58 o 
  -6  14   2        8.92        3.39     30.51 o 
  -5  14   2      178.97      219.01     29.32 o 
  -4  14   2       21.56       18.67     37.46 o 
  -3  14   2       52.36       63.10     15.77 o 
  -2  14   2       82.98      101.91     12.58 o 
  -1  14   2       14.36        4.01     10.33 o 
   0  14   2       20.64        9.07     11.12 o 
   1  14   2      159.70      158.44     14.26 o 
   2  14   2        0.65       10.17     10.75 o 
   3  14   2      131.14      148.01     14.24 o 
   4  14   2        8.23       23.58     11.57 o 
 -17   1   3       25.96       25.30     15.29 o 
 -16   1   3       96.73      110.79     14.97 o 
 -15   1   3      104.98       90.16      8.29 o 
 -14   1   3       47.27       54.75      9.44 o 
 -13   1   3       79.84       79.37      7.01 o 
 -12   1   3      380.59      328.63     11.19 o 
 -11   1   3      448.13      460.94     13.76 o 
 -10   1   3       11.48        4.19      5.48 o 
  -9   1   3      572.77      611.65     19.96 o 
  -8   1   3        7.94       -1.44      4.40 o 
  -7   1   3     2348.84     2387.94     74.77 o 
  -6   1   3     5112.66     5229.33    159.91 o 
  -5   1   3     2101.51     2119.47     51.60 o 
  -4   1   3     4916.81     4855.96    105.44 o 
  -3   1   3     2734.36     3012.82     58.28 o 
  -2   1   3       20.49       30.24      1.89 o 
  -1   1   3       43.84       60.29      2.72 o 
   0   1   3      552.39      547.07      9.83 o 
   1   1   3     3961.20     4140.30     72.47 o 
   2   1   3        3.54        4.49      1.63 o 
   3   1   3     2253.11     2160.11     37.69 o 
   4   1   3     2043.14     2176.46     38.19 o 
   5   1   3     1573.25     1433.26     26.12 o 
   6   1   3       60.91       57.56      3.35 o 
   7   1   3      307.88      317.32      8.64 o 
   8   1   3      237.19      220.30      7.94 o 
   9   1   3      104.99       91.81      7.10 o 
  10   1   3      611.48      576.76     18.50 o 
  11   1   3      274.80      233.41     11.71 o 
  12   1   3       14.91        3.29      7.55 o 
  13   1   3      189.98      207.37     12.50 o 
  14   1   3        1.00        9.39      9.92 o 
  15   1   3        4.79        4.99     11.08 o 
 -17   2   3        2.65       -7.99      7.99 o 
 -16   2   3       10.91       -5.93      7.42 o 
 -15   2   3      141.74      144.59      9.57 o 
 -14   2   3      201.55      234.16     11.77 o 
 -13   2   3      143.63      147.37     17.37 o 
 -12   2   3     1021.96      948.71     27.60 o 
 -11   2   3      134.41      137.96     11.11 o 
 -10   2   3     1038.79      949.89     42.07 o 
  -9   2   3       42.79       55.97      4.42 o 
  -8   2   3     2180.26     2028.67     59.42 o 
  -7   2   3      732.84      824.91     25.41 o 
  -6   2   3       28.64       32.75      3.71 o 
  -5   2   3      755.19      741.61     19.58 o 
  -4   2   3      568.78      547.16     13.72 o 
  -3   2   3     1761.45     1738.04     42.61 o 
  -2   2   3       70.64       39.28      2.33 o 
  -1   2   3    14600.30    14999.25    316.32 o 
   0   2   3     7072.26     6714.88    111.02 o 
   1   2   3     2782.37     2698.90     46.51 o 
   2   2   3     2106.75     1990.45     34.84 o 
   3   2   3     2575.32     2626.51     43.50 o 
   4   2   3      415.46      316.42      7.27 o 
   5   2   3      512.30      546.94     11.24 o 
   6   2   3     3279.71     3243.60     52.97 o 
   7   2   3      343.75      320.03      8.29 o 
   8   2   3       18.08       10.73      3.60 o 
   9   2   3      516.33      491.12     14.07 o 
  10   2   3      358.05      346.25     13.42 o 
  11   2   3      732.58      696.27     21.64 o 
  12   2   3       49.24       42.52      8.03 o 
  13   2   3      194.16      220.58     18.83 o 
  14   2   3      111.71      118.29     14.98 o 
  15   2   3       50.85       79.33     25.76 o 
 -17   3   3       53.53       55.05     11.11 o 
 -16   3   3      400.81      460.25     25.40 o 
 -15   3   3       31.37       41.96      7.69 o 
 -14   3   3      292.79      299.40     13.21 o 
 -13   3   3       15.51       10.39      5.83 o 
 -12   3   3      258.14      266.02     14.95 o 
 -11   3   3      177.77      202.38     17.25 o 
 -10   3   3        1.32       -7.77      7.77 o 
  -9   3   3     1443.90     1444.73     59.57 o 
  -8   3   3     1640.08     1692.82     59.71 o 
  -7   3   3     3562.21     3642.19     90.73 o 
  -6   3   3     4957.77     5074.78    117.21 o 
  -5   3   3     3697.64     4017.83     92.88 o 
  -4   3   3     9079.47     9200.00    249.30 o 
  -3   3   3      535.60      546.37     15.10 o 
  -2   3   3     5999.19     6291.74    151.11 o 
  -1   3   3      423.68      517.87     12.93 o 
   0   3   3     5779.74     6330.74    123.62 o 
   1   3   3       62.12       47.33      2.57 o 
   2   3   3      701.52      790.61     15.54 o 
   3   3   3     8076.55     8009.12    140.93 o 
   4   3   3     1610.47     1511.67     28.46 o 
   5   3   3     3303.00     3247.23     58.75 o 
   6   3   3     1063.90      929.50     16.74 o 
   7   3   3     3330.44     3136.82     57.77 o 
   8   3   3     2700.94     2517.59     47.19 o 
   9   3   3      831.43      815.19     20.98 o 
  10   3   3     1675.47     1663.64     37.61 o 
  11   3   3        9.06        8.24      5.84 o 
  12   3   3        5.38       10.35      7.54 o 
  13   3   3       19.85       20.31      8.39 o 
  14   3   3       22.39       16.36     10.77 o 
 -16   4   3       41.10       51.50      9.09 o 
 -15   4   3      142.95      141.51     16.05 o 
 -14   4   3       98.98      107.41      9.15 o 
 -13   4   3      360.57      347.45     14.57 o 
 -12   4   3      966.95      971.37     46.14 o 
 -11   4   3      460.21      482.81     57.80 o 
 -10   4   3     1705.49     1645.25     68.32 o 
  -9   4   3     1165.43     1193.18     51.18 o 
  -8   4   3     3275.49     3342.78    102.36 o 
  -7   4   3      148.41      152.48      8.29 o 
  -6   4   3     1003.63     1062.46     39.63 o 
  -5   4   3       35.41       40.81      4.49 o 
  -4   4   3      218.35      223.30     18.16 o 
  -3   4   3     1132.89     1031.63     28.64 o 
  -2   4   3      464.11      371.12     13.02 o 
  -1   4   3     2725.48     2753.69     57.11 o 
   0   4   3     3196.72     2910.98     58.11 o 
   1   4   3      554.13      544.42     12.67 o 
   2   4   3    10016.83     9472.63    172.58 o 
   3   4   3     7136.48     7647.44    139.98 o 
   4   4   3     1682.29     1552.51     29.26 o 
   5   4   3      129.76      120.17      6.19 o 
   6   4   3     1275.48     1304.33     25.50 o 
   7   4   3        7.44        2.49      3.76 o 
   8   4   3      194.89      194.35      6.90 o 
   9   4   3      111.66      113.93      7.05 o 
  10   4   3        0.08        5.35      5.40 o 
  11   4   3      445.86      397.73     15.87 o 
  12   4   3      154.86      195.49     11.29 o 
  13   4   3      299.32      288.13     13.76 o 
  14   4   3       71.86       67.88     12.15 o 
 -16   5   3       47.05       42.29     12.97 o 
 -15   5   3       16.39        6.85      7.75 o 
 -14   5   3       76.74      106.08      9.65 o 
 -13   5   3       68.24       54.68     16.44 o 
 -12   5   3      287.69      308.79     35.93 o 
 -11   5   3        2.86       -4.08     11.13 o 
 -10   5   3      139.83      164.13     24.75 o 
  -9   5   3      184.39      222.89     11.54 o 
  -8   5   3      189.18      169.96     23.73 o 
  -7   5   3      688.63      668.44     32.36 o 
  -6   5   3      519.95      565.56     20.37 o 
  -5   5   3      673.32      734.14     28.80 o 
  -4   5   3     6333.20     6892.69    207.28 o 
  -3   5   3      793.88      878.24     25.21 o 
  -2   5   3     1080.99      984.09     33.91 o 
  -1   5   3      509.62      540.94     13.04 o 
   0   5   3       83.59       85.68      6.77 o 
   1   5   3       52.91       47.43      3.64 o 
   2   5   3      528.11      571.68     14.17 o 
   3   5   3      298.51      320.07      8.49 o 
   4   5   3      472.93      406.05      9.82 o 
   5   5   3      461.89      433.45     10.43 o 
   6   5   3      135.80      130.83      5.91 o 
   7   5   3      730.39      695.00     16.43 o 
   8   5   3      215.12      212.27     11.07 o 
   9   5   3      161.67      162.57      8.31 o 
  10   5   3      486.30      476.72     17.09 o 
  11   5   3       81.64       95.48      8.95 o 
  12   5   3       31.05       23.50      7.91 o 
  13   5   3        0.39        9.01      8.31 o 
  14   5   3        4.20        7.77      9.78 o 
 -15   6   3        0.07       -5.63      8.44 o 
 -14   6   3       30.37       24.83      9.70 o 
 -13   6   3       11.68        3.98      9.89 o 
 -12   6   3       21.68       16.91     21.53 o 
 -11   6   3      321.14      314.19     23.36 o 
 -10   6   3       49.50       60.27     13.41 o 
  -9   6   3        1.32       10.31      7.47 o 
  -8   6   3       29.74       10.95     13.73 o 
  -7   6   3       30.91       38.15     14.24 o 
  -6   6   3        5.06       21.92     24.07 o 
  -5   6   3      418.60      433.87     25.29 o 
  -4   6   3      226.91      190.06     16.30 o 
  -3   6   3       70.47       91.46      5.38 o 
  -2   6   3       67.21       61.48      3.11 o 
  -1   6   3      264.01      336.66     12.03 o 
   0   6   3      164.05      164.11      6.06 o 
   1   6   3      176.76      173.86      6.45 o 
   2   6   3        6.85        5.00      3.26 o 
   3   6   3       21.28       25.52      3.52 o 
   4   6   3      438.36      446.23     11.12 o 
   5   6   3        5.10        1.88      3.42 o 
   6   6   3       59.52       68.19      7.32 o 
   7   6   3      192.76      170.61     10.88 o 
   8   6   3      185.43      185.82      9.63 o 
   9   6   3       16.99       17.70      7.48 o 
  10   6   3       14.35       19.15      6.99 o 
  11   6   3        0.01        6.83      7.44 o 
  12   6   3       16.10       20.73      8.38 o 
  13   6   3        0.05       -5.09      8.11 o 
 -15   7   3       13.00       10.88     10.07 o 
 -14   7   3       20.17       10.92     11.36 o 
 -13   7   3        8.97       16.00     10.06 o 
 -12   7   3      238.50      235.12     15.03 o 
 -11   7   3        8.99       16.17     13.61 o 
 -10   7   3       88.31       80.80     26.27 o 
  -9   7   3      485.40      503.78     55.43 o 
  -8   7   3      199.16      168.24     17.62 o 
  -7   7   3      806.20      822.23     64.07 o 
  -6   7   3      919.40      785.63     54.58 o 
  -5   7   3       75.67       92.47     23.39 o 
  -4   7   3      689.32      567.93     31.40 o 
  -3   7   3       27.70       36.25      6.09 o 
  -2   7   3      686.20      669.95     18.29 o 
  -1   7   3      335.22      371.37     10.51 o 
   0   7   3     1963.22     1907.69     46.76 o 
   1   7   3       98.69      114.21      8.15 o 
   2   7   3       91.53      119.94      6.45 o 
   3   7   3      727.33      682.35     17.40 o 
   4   7   3       25.04       17.45      4.48 o 
   5   7   3      288.64      300.34      9.31 o 
   6   7   3       65.93       62.77      7.30 o 
   7   7   3      239.05      239.15     10.06 o 
   8   7   3      145.50      145.69      9.20 o 
   9   7   3       50.03       41.35      8.39 o 
  10   7   3       40.05       68.78      9.38 o 
  11   7   3       22.83       29.35      8.62 o 
  12   7   3       22.52       34.25      9.03 o 
  13   7   3        1.33       -9.36      9.36 o 
 -14   8   3      101.32      103.43     13.27 o 
 -13   8   3       77.93       77.93     12.79 o 
 -12   8   3      310.28      307.66     18.12 o 
 -11   8   3       33.49       63.27     16.97 o 
 -10   8   3      341.78      390.49     28.52 o 
  -9   8   3       66.44       69.21     28.14 o 
  -8   8   3      776.42      744.68     40.39 o 
  -7   8   3      201.52      185.07     37.12 o 
  -6   8   3      268.99      290.30     34.58 o 
  -5   8   3       90.45       51.15     14.91 o 
  -4   8   3      110.67      118.14     16.30 o 
  -3   8   3      423.69      366.02     13.98 o 
  -2   8   3        1.03        9.40      5.20 o 
  -1   8   3     1804.86     1739.50     43.15 o 
   0   8   3     1831.24     1745.88     38.25 o 
   1   8   3     1165.38     1123.45     26.11 o 
   2   8   3      777.09      773.74     19.38 o 
   3   8   3      773.53      844.36     20.93 o 
   4   8   3      700.85      702.35     20.41 o 
   5   8   3      753.46      681.96     20.36 o 
   6   8   3     1513.26     1548.78     35.74 o 
   7   8   3       99.78      107.43      7.18 o 
   8   8   3      247.72      236.03     11.77 o 
   9   8   3      214.76      218.87     18.51 o 
  10   8   3       12.39        8.54      9.08 o 
  11   8   3      210.62      228.34     15.76 o 
  12   8   3       43.86       45.95      9.62 o 
 -13   9   3        5.62       19.29     12.16 o 
 -12   9   3      163.35      166.34     15.25 o 
 -11   9   3       91.84      103.61     20.01 o 
 -10   9   3        7.67       13.74     19.49 o 
  -9   9   3      552.11      558.50     35.94 o 
  -8   9   3      144.57      134.17     19.62 o 
  -7   9   3      679.43      659.45     38.55 o 
  -6   9   3     1746.74     1683.16     74.89 o 
  -5   9   3      903.75      875.50     45.17 o 
  -4   9   3     2302.45     2041.10     86.39 o 
  -3   9   3      164.94      191.47     11.16 o 
  -2   9   3      707.82      681.50     23.98 o 
  -1   9   3      338.05      346.77     24.22 o 
   0   9   3      816.34      860.47     27.51 o 
   1   9   3       89.41       81.81      6.89 o 
   2   9   3      679.26      721.53     20.85 o 
   3   9   3     1533.49     1463.29     37.27 o 
   4   9   3      330.77      319.21     15.41 o 
   5   9   3      724.91      770.19     24.22 o 
   6   9   3      422.39      427.58     13.87 o 
   7   9   3      588.21      602.62     28.19 o 
   8   9   3      228.82      253.35     14.22 o 
   9   9   3      334.09      379.15     20.57 o 
  10   9   3      402.82      401.46     22.85 o 
  11   9   3       34.23       25.39     20.75 o 
 -12  10   3      234.13      236.03     18.18 o 
 -11  10   3      211.64      227.78     17.51 o 
 -10  10   3      464.21      427.71     33.92 o 
  -9  10   3      153.35      154.48     24.07 o 
  -8  10   3      715.58      726.37     66.28 o 
  -7  10   3      246.58      266.81     58.48 o 
  -6  10   3      260.99      268.55     26.10 o 
  -5  10   3      122.30      128.16     19.62 o 
  -4  10   3        1.68       -8.18      8.18 o 
  -3  10   3      949.29      886.21     32.25 o 
  -2  10   3      889.20      718.73     24.09 o 
  -1  10   3     1494.29     1384.80     41.14 o 
   0  10   3     1065.61      984.96     31.32 o 
   1  10   3      141.24      188.97     14.70 o 
   2  10   3      668.77      664.77     27.50 o 
   3  10   3      314.52      366.54     17.04 o 
   4  10   3      684.47      703.50     21.68 o 
   5  10   3       59.85       90.09      8.78 o 
   6  10   3      194.88      232.06     10.42 o 
   7  10   3       49.66       46.58      9.40 o 
   8  10   3        2.02        1.12      7.92 o 
   9  10   3      194.49      254.98     15.56 o 
  10  10   3       21.04       11.97     12.09 o 
 -11  11   3       38.17       45.82     13.19 o 
 -10  11   3       31.02       25.08     12.53 o 
  -9  11   3      106.68      104.83     22.22 o 
  -8  11   3      326.98      326.26     30.21 o 
  -7  11   3       10.12       37.68     31.70 o 
  -6  11   3       42.28       46.97     17.66 o 
  -5  11   3       22.72       28.95     10.02 o 
  -4  11   3      388.85      391.39     20.73 o 
  -3  11   3      122.57      138.16      9.67 o 
  -2  11   3       90.85      119.25      9.62 o 
  -1  11   3        4.83        1.17      9.63 o 
   0  11   3       12.02       -6.07     10.46 o 
   1  11   3        8.56        4.83     10.00 o 
   2  11   3        3.69        6.69     10.37 o 
   3  11   3       93.37       74.62     12.74 o 
   4  11   3      142.30      173.07     23.05 o 
   5  11   3      163.31      182.54     11.46 o 
   6  11   3      177.62      178.68     11.19 o 
   7  11   3      110.88      124.98     10.95 o 
   8  11   3      108.46      116.38     11.37 o 
   9  11   3       29.29       33.37     10.86 o 
 -10  12   3        0.24      -11.80     27.63 o 
  -9  12   3        3.31       -5.12     12.73 o 
  -8  12   3        0.05      -10.33     23.73 o 
  -7  12   3       14.41       -2.26     18.00 o 
  -6  12   3       10.19        9.23     10.72 o 
  -5  12   3        3.13       -9.96      9.96 o 
  -4  12   3       35.81        9.27      9.84 o 
  -3  12   3        0.56        4.12      8.40 o 
  -2  12   3       34.32       18.72     10.21 o 
  -1  12   3        0.68       -9.58      9.58 o 
   0  12   3       47.33       59.00     12.79 o 
   1  12   3        0.85      -10.04     10.04 o 
   2  12   3       41.36       29.49     11.79 o 
   3  12   3       12.13       10.22     12.45 o 
   4  12   3       35.29       42.95     10.66 o 
   5  12   3        6.55        7.09     10.86 o 
   6  12   3        1.22        8.85     12.73 o 
   7  12   3       26.12       25.98     14.01 o 
   8  12   3       51.61       44.96     16.12 o 
  -8  13   3        4.04      -11.53     14.78 o 
  -7  13   3       65.68       72.32     22.27 o 
  -6  13   3       18.76       12.69     12.26 o 
  -5  13   3       13.63        2.51     17.81 o 
  -4  13   3       63.72       38.07     17.72 o 
  -3  13   3       14.45        9.51     16.45 o 
  -2  13   3       48.85       37.14     10.97 o 
  -1  13   3        4.31        3.83     11.07 o 
   0  13   3       75.33       84.62     13.88 o 
   1  13   3       33.01       37.78     14.02 o 
   2  13   3       42.70       25.87     12.82 o 
   3  13   3      116.48      125.59     13.65 o 
   4  13   3        1.91        6.75     10.40 o 
   5  13   3       60.50       86.40     11.70 o 
   6  13   3        2.64       -4.17     14.19 o 
  -5  14   3       89.55       67.80     29.83 o 
  -4  14   3        1.18        5.10     18.34 o 
  -3  14   3      108.75      116.95     60.17 o 
  -2  14   3       14.72       -3.69     10.77 o 
  -1  14   3      222.81      252.58     19.25 o 
   0  14   3       46.94       48.05     14.12 o 
   1  14   3      165.97      179.10     15.13 o 
   2  14   3      156.96      180.05     16.35 o 
   3  14   3       56.92       75.01     13.58 o 
 -17   0   4       35.07       53.25     16.65 o 
 -16   0   4      189.30      206.19     20.61 o 
 -15   0   4      338.28      341.54     15.01 o 
 -14   0   4      193.39      206.01     10.65 o 
 -13   0   4       66.06       48.45     13.56 o 
 -12   0   4      306.18      311.16     20.85 o 
 -11   0   4       58.04       58.80     10.51 o 
 -10   0   4      485.76      429.67     40.00 o 
  -9   0   4     1191.07     1120.64     46.26 o 
  -8   0   4      547.64      569.66     25.41 o 
  -7   0   4       51.58       52.87      5.12 o 
  -6   0   4     1757.17     1669.85     51.49 o 
  -5   0   4      870.17      865.38     29.35 o 
  -4   0   4     2976.54     3043.97     97.02 o 
  -3   0   4      137.67      221.88      7.83 o 
  -2   0   4     5794.97     5624.30    152.51 o 
  -1   0   4      410.90      383.85     10.13 o 
   0   0   4     4792.32     4901.30    123.78 o 
   1   0   4       67.40       41.91      3.52 o 
   2   0   4     2223.61     2491.61     64.82 o 
   3   0   4     2481.37     2315.42     60.93 o 
   4   0   4        2.93        0.49      4.04 o 
   5   0   4     1020.84     1099.99     37.03 o 
   6   0   4     2831.57     2787.38     74.39 o 
   7   0   4       41.04       58.27      7.93 o 
   8   0   4     1222.80     1156.72     39.68 o 
   9   0   4       13.52       14.28      9.55 o 
  10   0   4      350.71      351.23     22.85 o 
  11   0   4      153.70      139.19     16.30 o 
  12   0   4      512.14      459.35     28.62 o 
  13   0   4        5.66       12.97     13.26 o 
  14   0   4       72.69       53.73     17.38 o 
 -17   1   4        1.59       -0.51     12.69 o 
 -16   1   4       39.19       28.98      7.15 o 
 -15   1   4        4.00       -0.60      5.22 o 
 -14   1   4       11.75       12.47      5.82 o 
 -13   1   4      269.22      252.06     13.44 o 
 -12   1   4      303.98      334.00     14.74 o 
 -11   1   4       94.98       72.49      9.39 o 
 -10   1   4     1680.37     1605.35     45.81 o 
  -9   1   4       85.27       75.84      6.29 o 
  -8   1   4     1395.03     1446.20     39.94 o 
  -7   1   4      383.67      440.33     13.99 o 
  -6   1   4     8007.56     8090.40    186.24 o 
  -5   1   4     1904.62     1859.52     41.38 o 
  -4   1   4     2506.36     2710.20     59.49 o 
  -3   1   4     6007.16     6490.67    128.11 o 
  -2   1   4      979.31      889.52     22.48 o 
  -1   1   4     1277.03     1315.75     29.24 o 
   0   1   4     3037.40     3113.94     58.21 o 
   1   1   4     1081.41     1275.66     24.15 o 
   2   1   4     8334.26     8375.93    141.38 o 
   3   1   4      598.25      598.47     12.06 o 
   4   1   4     5833.23     5944.24    101.24 o 
   5   1   4       69.70       95.17      4.43 o 
   6   1   4      685.72      604.70     15.26 o 
   7   1   4       76.32       82.14      5.81 o 
   8   1   4     1053.86      966.92     22.31 o 
   9   1   4      418.38      427.47     15.23 o 
  10   1   4        0.42        5.17      6.73 o 
  11   1   4        3.90       -5.74      6.76 o 
  12   1   4      373.46      362.26     17.35 o 
  13   1   4       32.80       27.40     10.28 o 
  14   1   4       32.54       29.81     13.95 o 
 -17   2   4       25.94       16.50      7.92 o 
 -16   2   4       38.94       25.74      9.20 o 
 -15   2   4        0.12       -4.85      5.89 o 
 -14   2   4      242.65      223.67     10.50 o 
 -13   2   4        1.49       -4.75      8.71 o 
 -12   2   4       93.70      114.90     11.43 o 
 -11   2   4       99.00       92.39      7.14 o 
 -10   2   4      462.96      441.91     23.73 o 
  -9   2   4       40.40       40.47      7.96 o 
  -8   2   4       28.56       35.42      3.06 o 
  -7   2   4      838.41     1007.44     26.45 o 
  -6   2   4     3138.60     3146.20     70.20 o 
  -5   2   4      835.68      902.41     20.26 o 
  -4   2   4     2884.57     3034.35     61.16 o 
  -3   2   4      748.04      759.15     17.04 o 
  -2   2   4     6256.36     6380.30    158.28 o 
  -1   2   4      123.52      108.73      4.45 o 
   0   2   4     1928.17     1965.84     33.38 o 
   1   2   4      779.27      761.06     14.72 o 
   2   2   4      484.17      506.33     10.70 o 
   3   2   4      144.40      136.20      5.77 o 
   4   2   4      157.39      178.72      5.30 o 
   5   2   4      115.80      120.14      4.68 o 
   6   2   4     1145.27     1085.05     22.42 o 
   7   2   4      350.41      346.36     13.13 o 
   8   2   4       41.80       55.72      5.39 o 
   9   2   4        0.14       -5.52      5.52 o 
  10   2   4      163.40      147.62     10.69 o 
  11   2   4        0.56        5.56      7.25 o 
  12   2   4      382.56      370.78     15.89 o 
  13   2   4       11.30       23.08      9.03 o 
  14   2   4        0.85       -7.11     10.53 o 
 -17   3   4       23.71       16.16      8.19 o 
 -16   3   4       25.74       18.90      8.73 o 
 -15   3   4        0.50       -1.10      6.52 o 
 -14   3   4       35.35       20.82      6.69 o 
 -13   3   4       47.75       45.76     10.28 o 
 -12   3   4       57.16       47.12     12.23 o 
 -11   3   4      210.63      252.03     13.65 o 
 -10   3   4      104.98      123.66      9.09 o 
  -9   3   4       16.04       20.32      3.97 o 
  -8   3   4        0.76       -2.51      2.99 o 
  -7   3   4        1.85        0.66      2.95 o 
  -6   3   4       29.07       53.18      3.46 o 
  -5   3   4      166.06      183.24      5.93 o 
  -4   3   4     1581.89     1690.97     42.11 o 
  -3   3   4     1701.10     1870.10     46.65 o 
  -2   3   4      403.62      451.95     14.33 o 
  -1   3   4       26.60       24.07      2.59 o 
   0   3   4     1313.72     1498.52     30.85 o 
   1   3   4      546.51      592.36     12.23 o 
   2   3   4       18.85       32.32      3.12 o 
   3   3   4      358.04      397.97      9.39 o 
   4   3   4        0.63       -2.52      2.52 o 
   5   3   4       52.77       47.42      3.57 o 
   6   3   4      397.60      409.15     10.03 o 
   7   3   4       43.27       38.94      4.29 o 
   8   3   4        1.22        8.19      4.04 o 
   9   3   4        0.21        2.94      5.22 o 
  10   3   4       35.59       42.97      7.67 o 
  11   3   4        0.03       -6.99      6.99 o 
  12   3   4        2.81       -7.51      7.51 o 
  13   3   4       48.32       44.02      9.25 o 
  14   3   4       19.17        9.55     11.31 o 
 -16   4   4       28.03       47.87      9.54 o 
 -15   4   4       18.27       17.03      7.40 o 
 -14   4   4      115.47      110.12      9.80 o 
 -13   4   4        8.41        6.42     12.58 o 
 -12   4   4        0.96       -9.90     10.41 o 
 -11   4   4      203.55      177.82     16.04 o 
 -10   4   4       76.98       57.17     12.37 o 
  -9   4   4        4.64        5.25      8.39 o 
  -8   4   4       12.91       14.78      5.23 o 
  -7   4   4      561.10      611.95     19.78 o 
  -6   4   4      456.42      462.82     13.24 o 
  -5   4   4      100.36      108.47      7.05 o 
  -4   4   4     1339.89     1315.11     46.53 o 
  -3   4   4        6.43       20.24      3.70 o 
  -2   4   4      942.77      958.31     20.59 o 
  -1   4   4      325.26      364.41     10.00 o 
   0   4   4        9.41       10.63      2.70 o 
   1   4   4      234.20      212.30      6.70 o 
   2   4   4      241.62      209.13      6.04 o 
   3   4   4       14.62       12.61      2.88 o 
   4   4   4      155.41      129.82      5.20 o 
   5   4   4      325.11      336.08      9.13 o 
   6   4   4      126.65      115.01      6.72 o 
   7   4   4        2.66        4.98      4.48 o 
   8   4   4       10.38        7.71      4.16 o 
   9   4   4      135.95      120.98      7.56 o 
  10   4   4      114.94      120.84      8.10 o 
  11   4   4       54.76       46.44      7.07 o 
  12   4   4      108.88      126.75     12.53 o 
  13   4   4       14.62       20.82     10.89 o 
 -16   5   4        6.64        3.21      8.37 o 
 -15   5   4       29.67       31.67      8.57 o 
 -14   5   4        8.96       -8.21      8.21 o 
 -13   5   4      101.48      129.06     21.19 o 
 -12   5   4      477.02      490.60     28.99 o 
 -11   5   4        3.07       12.84     10.62 o 
 -10   5   4     1446.70     1553.67     65.68 o 
  -9   5   4      345.93      398.71     23.97 o 
  -8   5   4     1314.30     1349.88     49.81 o 
  -7   5   4       44.95       48.78     14.23 o 
  -6   5   4     3016.09     3030.68     85.84 o 
  -5   5   4      359.40      381.42     16.71 o 
  -4   5   4     1693.84     1946.16     49.41 o 
  -3   5   4      998.22     1039.27     30.25 o 
  -2   5   4       39.00       23.99      2.44 o 
  -1   5   4     1327.95     1445.16     30.21 o 
   0   5   4     2415.79     2269.07     46.26 o 
   1   5   4      244.70      288.46      8.58 o 
   2   5   4     5574.16     5325.37     98.19 o 
   3   5   4       59.59       66.04      4.70 o 
   4   5   4     3680.36     3677.21     66.57 o 
   5   5   4      205.09      182.46      6.76 o 
   6   5   4     1652.43     1510.83     31.47 o 
   7   5   4      397.10      408.07     13.00 o 
   8   5   4      347.40      348.99     10.20 o 
   9   5   4      126.95      125.22      9.53 o 
  10   5   4        6.57       20.31      8.34 o 
  11   5   4       34.79       39.11      7.89 o 
  12   5   4      121.09      151.19     10.86 o 
  13   5   4        7.98        0.21     10.56 o 
 -15   6   4      119.19      137.93     12.57 o 
 -14   6   4      441.60      453.51     21.32 o 
 -13   6   4      203.44      222.51     35.43 o 
 -12   6   4       22.76       29.73     15.26 o 
 -11   6   4       66.17      104.35     17.63 o 
 -10   6   4      164.13      167.14     17.70 o 
  -9   6   4       98.73      110.14     11.51 o 
  -8   6   4      100.77       98.17     11.59 o 
  -7   6   4       33.07       25.31      8.79 o 
  -6   6   4     2261.36     2146.53     87.61 o 
  -5   6   4       10.46        6.78      6.48 o 
  -4   6   4     5916.69     5810.00    150.46 o 
  -3   6   4      241.26      216.75      9.57 o 
  -2   6   4     7760.06     7447.55    157.95 o 
  -1   6   4     1025.90     1083.19     23.49 o 
   0   6   4     3864.26     3985.26     79.45 o 
   1   6   4      523.86      529.27     13.39 o 
   2   6   4     1196.24     1215.35     26.61 o 
   3   6   4      536.48      536.50     12.93 o 
   4   6   4       93.41       71.59      4.91 o 
   5   6   4      386.20      408.19     11.28 o 
   6   6   4     1043.87      979.57     21.97 o 
   7   6   4       19.73       13.20      4.78 o 
   8   6   4      861.60      855.98     22.13 o 
   9   6   4        1.72        6.59      6.36 o 
  10   6   4      683.94      704.44     23.56 o 
  11   6   4        0.41        5.95      7.85 o 
  12   6   4      408.34      396.41     21.24 o 
  13   6   4       16.89       22.95     10.26 o 
 -15   7   4        1.80        0.64     10.27 o 
 -14   7   4       11.58       10.88     10.19 o 
 -13   7   4        5.79        9.66     14.62 o 
 -12   7   4      156.96      196.76     42.21 o 
 -11   7   4       47.65       43.88     14.81 o 
 -10   7   4     1622.05     1756.84     65.88 o 
  -9   7   4        7.70        7.40      9.65 o 
  -8   7   4     1309.21     1348.87     60.65 o 
  -7   7   4      110.19       81.16     14.43 o 
  -6   7   4     2464.39     2276.40     94.21 o 
  -5   7   4     1247.66     1192.46     47.90 o 
  -4   7   4      421.25      427.89     19.25 o 
  -3   7   4      534.52      528.71     24.66 o 
  -2   7   4      704.58      648.93     18.08 o 
  -1   7   4       22.89       35.64      4.71 o 
   0   7   4     1558.11     1393.55     31.10 o 
   1   7   4      371.80      372.19     10.81 o 
   2   7   4     3632.32     3433.83     69.69 o 
   3   7   4     1356.53     1268.87     29.82 o 
   4   7   4     2940.99     2879.41     59.45 o 
   5   7   4      142.77      111.42      6.07 o 
   6   7   4      439.89      437.89     13.36 o 
   7   7   4        5.19        3.05      5.28 o 
   8   7   4      146.37      141.39      8.28 o 
   9   7   4      108.85      107.23     12.53 o 
  10   7   4        0.48        3.37      7.78 o 
  11   7   4       10.11       10.95      8.33 o 
  12   7   4       27.88       17.72      9.16 o 
 -14   8   4       31.63       27.24     14.60 o 
 -13   8   4       15.92        6.70     16.87 o 
 -12   8   4      182.94      176.36     45.94 o 
 -11   8   4        3.68        4.30     14.41 o 
 -10   8   4      135.32      161.24     20.01 o 
  -9   8   4       33.99       30.17     14.86 o 
  -8   8   4       68.75       56.65     15.67 o 
  -7   8   4       70.84       85.59     16.17 o 
  -6   8   4      257.12      229.19     15.04 o 
  -5   8   4        7.00        1.73      7.78 o 
  -4   8   4      434.62      372.32     18.28 o 
  -3   8   4       21.02       11.77     13.05 o 
  -2   8   4     3216.71     3142.51     84.68 o 
  -1   8   4      229.42      200.97      9.88 o 
   0   8   4      490.56      502.65     15.78 o 
   1   8   4      431.66      401.67     21.84 o 
   2   8   4        3.31        7.32      5.76 o 
   3   8   4       58.18       65.57      5.81 o 
   4   8   4      127.59      132.30      8.35 o 
   5   8   4        2.84        0.57      5.64 o 
   6   8   4      685.75      665.76     18.37 o 
   7   8   4        9.26        2.96      5.78 o 
   8   8   4      347.24      323.93     12.55 o 
   9   8   4       17.63       16.78      8.16 o 
  10   8   4       44.34       52.27     10.26 o 
  11   8   4        5.95       10.30      8.89 o 
 -13   9   4       11.57       30.44     12.25 o 
 -12   9   4        2.49        9.86     18.33 o 
 -11   9   4       57.43       90.61     19.74 o 
 -10   9   4       18.89       34.65     17.08 o 
  -9   9   4        2.62       25.71     15.87 o 
  -8   9   4        0.96      -11.13     14.71 o 
  -7   9   4       10.73       12.06     14.84 o 
  -6   9   4       28.37       25.55     10.90 o 
  -5   9   4        6.29       -2.16      7.79 o 
  -4   9   4        0.34        4.53      7.87 o 
  -3   9   4      339.28      357.89     14.73 o 
  -2   9   4       13.84        8.34      6.07 o 
  -1   9   4        0.06       10.41      7.51 o 
   0   9   4        4.91        6.91      6.41 o 
   1   9   4        7.82       17.69      9.87 o 
   2   9   4        0.17       -1.61      5.64 o 
   3   9   4        1.31       -2.63      7.63 o 
   4   9   4        0.66       -2.69      5.94 o 
   5   9   4        0.32       -3.81      6.43 o 
   6   9   4        7.04        8.13      6.93 o 
   7   9   4        0.15       -1.16      7.12 o 
   8   9   4       11.58       14.00      6.88 o 
   9   9   4       11.03        4.97      8.63 o 
  10   9   4        3.15        3.76      9.52 o 
 -12  10   4        7.48       -9.49     23.39 o 
 -11  10   4       43.68       51.10     19.87 o 
 -10  10   4        5.82        6.99     18.48 o 
  -9  10   4       32.96       29.13     18.38 o 
  -8  10   4       56.67       41.91     44.07 o 
  -7  10   4        3.78       11.29     10.32 o 
  -6  10   4      161.36      153.81     17.24 o 
  -5  10   4       30.24       33.02     10.04 o 
  -4  10   4      305.56      335.98     24.92 o 
  -3  10   4        8.69       20.19      5.41 o 
  -2  10   4      236.15      252.91     12.43 o 
  -1  10   4       89.72       94.92     11.11 o 
   0  10   4      114.88      109.10      9.47 o 
   1  10   4       10.43        9.10      9.18 o 
   2  10   4       82.25       94.90      9.93 o 
   3  10   4       90.45       98.45     10.16 o 
   4  10   4        1.40        8.99      8.41 o 
   5  10   4       71.91       85.47     10.44 o 
   6  10   4       82.07       89.59     16.64 o 
   7  10   4       15.66       24.16      9.64 o 
   8  10   4       19.44       38.22      9.52 o 
   9  10   4        5.29        4.70      8.96 o 
 -11  11   4       13.48        1.02     25.43 o 
 -10  11   4      111.12      142.04     32.21 o 
  -9  11   4       14.54       17.97     25.09 o 
  -8  11   4      161.50      149.66     15.50 o 
  -7  11   4        8.03        4.71     11.10 o 
  -6  11   4      377.69      390.99     21.61 o 
  -5  11   4      119.65      129.35     20.02 o 
  -4  11   4       37.47       30.44     13.01 o 
  -3  11   4      203.04      165.92     16.73 o 
  -2  11   4        0.37        1.38      6.79 o 
  -1  11   4      266.62      294.57     24.76 o 
   0  11   4      241.92      243.01     16.76 o 
   1  11   4      142.90      144.10     14.10 o 
   2  11   4      679.09      683.99     42.80 o 
   3  11   4       22.18       26.78     18.78 o 
   4  11   4      563.11      623.75     35.77 o 
   5  11   4       15.10       10.23      9.81 o 
   6  11   4      254.12      243.45     18.34 o 
   7  11   4       13.56       24.34     10.95 o 
   8  11   4       36.28       39.52     12.39 o 
  -9  12   4       30.37       21.27     13.65 o 
  -8  12   4        0.86       16.67     13.91 o 
  -7  12   4      228.12      211.32     20.02 o 
  -6  12   4      184.52      198.46     44.41 o 
  -5  12   4       18.06       15.39     12.47 o 
  -4  12   4      607.69      606.66     27.86 o 
  -3  12   4        3.35        3.50     16.24 o 
  -2  12   4     1148.00     1083.16     40.79 o 
  -1  12   4       44.71       21.12     15.61 o 
   0  12   4      361.42      434.37     23.19 o 
   1  12   4      208.97      156.98     21.25 o 
   2  12   4       62.47       77.26     13.74 o 
   3  12   4       91.59       80.46     13.76 o 
   4  12   4        2.00       -9.19     15.35 o 
   5  12   4      104.39      129.35     13.16 o 
   6  12   4      134.43      137.13     16.91 o 
   7  12   4        4.44       28.87     15.97 o 
  -7  13   4       29.02       20.63     16.95 o 
  -6  13   4      127.04      129.41     17.76 o 
  -5  13   4       92.39      113.23     32.54 o 
  -4  13   4       84.85       87.80     31.53 o 
  -3  13   4       42.53       32.21     30.51 o 
  -2  13   4       38.08       44.63     11.81 o 
  -1  13   4       26.37       48.66     16.61 o 
   0  13   4      205.73      160.28     19.14 o 
   1  13   4       20.39       41.51     16.03 o 
   2  13   4      326.76      351.58     42.71 o 
   3  13   4       26.50       37.40     16.97 o 
   4  13   4      163.40      138.90     29.14 o 
   5  13   4        8.67      -11.65     13.02 o 
  -1  14   4       38.52       31.19     15.59 o 
   0  14   4      120.17      132.55     22.04 o 
   1  14   4       44.74       42.04     18.98 o 
 -17   1   5        1.27       13.36      6.85 o 
 -16   1   5        2.44        7.79     14.63 o 
 -15   1   5        9.37        9.36     10.37 o 
 -14   1   5      135.54      127.99     10.56 o 
 -13   1   5      151.40      159.80     10.67 o 
 -12   1   5        4.70        0.19      5.35 o 
 -11   1   5      150.00      151.42     16.41 o 
 -10   1   5       31.25       30.92      5.08 o 
  -9   1   5      996.95      946.29     22.44 o 
  -8   1   5       47.64       44.17      5.01 o 
  -7   1   5     1668.27     1661.17     39.96 o 
  -6   1   5      977.85      975.33     24.19 o 
  -5   1   5        0.57        2.87      2.39 o 
  -4   1   5     1338.50     1406.27     30.69 o 
  -3   1   5        1.08       -0.22      3.08 o 
  -2   1   5      209.09      196.32     10.85 o 
  -1   1   5     2023.60     2070.10     50.56 o 
   0   1   5     1326.41     1381.33     27.01 o 
   1   1   5      841.54      865.59     18.49 o 
   2   1   5       43.42       29.73      3.06 o 
   3   1   5     1371.05     1384.25     30.86 o 
   4   1   5       21.30       19.40      3.64 o 
   5   1   5       23.10       16.92      3.70 o 
   6   1   5      477.19      496.43     21.67 o 
   7   1   5      128.98      113.79      6.51 o 
   8   1   5       35.60       32.60      5.92 o 
   9   1   5        0.53       -2.23      6.10 o 
  10   1   5      124.07      119.06     11.53 o 
  11   1   5      207.50      222.96     20.99 o 
  12   1   5      118.28      111.98     12.36 o 
  13   1   5        0.33       -8.23     10.61 o 
 -17   2   5      259.96      300.89     17.95 o 
 -16   2   5        0.40       -9.80     10.28 o 
 -15   2   5      292.61      266.73     20.21 o 
 -14   2   5        3.61        2.03      9.13 o 
 -13   2   5        7.07       -8.13      8.13 o 
 -12   2   5      278.05      278.23     24.07 o 
 -11   2   5       39.68       30.22      7.98 o 
 -10   2   5     1029.31     1071.78     36.12 o 
  -9   2   5     1696.13     1779.55     45.75 o 
  -8   2   5      752.93      752.51     18.72 o 
  -7   2   5     5529.18     5628.71    125.12 o 
  -6   2   5      209.06      232.00      7.46 o 
  -5   2   5     1403.94     1362.31     30.20 o 
  -4   2   5      541.28      557.70     13.63 o 
  -3   2   5     4345.52     4365.80    118.43 o 
  -2   2   5      101.25      132.41      6.23 o 
  -1   2   5     1887.98     1981.11     44.09 o 
   0   2   5     2318.71     2362.86     44.99 o 
   1   2   5      419.35      432.48      9.70 o 
   2   2   5      274.48      251.22      7.66 o 
   3   2   5        1.58        9.65      2.91 o 
   4   2   5     1801.61     1683.72     31.71 o 
   5   2   5     1051.87     1051.86     22.60 o 
   6   2   5     1337.69     1369.03     29.73 o 
   7   2   5     1043.25     1017.76     23.39 o 
   8   2   5       12.90        6.54      5.00 o 
   9   2   5      353.19      377.43     12.41 o 
  10   2   5       17.91       19.73      9.06 o 
  11   2   5      102.39      103.21      9.84 o 
  12   2   5        3.96        7.71      9.41 o 
  13   2   5       20.03       17.60     11.14 o 
 -16   3   5       65.15       58.63      8.13 o 
 -15   3   5      209.56      235.41     11.78 o 
 -14   3   5       58.11       76.35     18.20 o 
 -13   3   5      629.72      636.67     27.24 o 
 -12   3   5      399.28      381.57     23.97 o 
 -11   3   5     1266.65     1193.77     51.78 o 
 -10   3   5        0.31        5.32      6.12 o 
  -9   3   5     1007.83     1004.99     33.82 o 
  -8   3   5       59.57       63.61      4.60 o 
  -7   3   5      214.38      201.12     10.91 o 
  -6   3   5       18.23       20.94      2.97 o 
  -5   3   5       27.00       36.67      5.19 o 
  -4   3   5     2897.69     2857.70     70.12 o 
  -3   3   5     1237.67     1190.04     27.62 o 
  -2   3   5      808.55      753.45     23.73 o 
  -1   3   5     1350.29     1177.32     24.24 o 
   0   3   5     3403.73     3289.96     61.90 o 
   1   3   5     4325.31     4314.62     78.18 o 
   2   3   5     2218.81     2332.61     43.80 o 
   3   3   5     2052.15     2038.98     38.75 o 
   4   3   5      342.96      357.95      9.47 o 
   5   3   5     1162.88     1081.03     23.31 o 
   6   3   5       13.36        7.55      4.40 o 
   7   3   5      313.86      304.66     10.11 o 
   8   3   5     1080.01     1031.79     24.09 o 
   9   3   5      375.60      377.44     12.25 o 
  10   3   5      332.02      353.80     14.87 o 
  11   3   5      150.82      159.66     17.86 o 
  12   3   5      243.20      256.64     15.02 o 
  13   3   5      192.12      234.11     14.55 o 
 -16   4   5       84.79       93.13      9.40 o 
 -15   4   5       90.44      121.01     23.09 o 
 -14   4   5       12.11        7.15     10.04 o 
 -13   4   5        9.65       -2.84     11.87 o 
 -12   4   5       44.38       35.06     12.10 o 
 -11   4   5      117.93      110.93     13.90 o 
 -10   4   5       81.94      116.83     19.32 o 
  -9   4   5     1786.24     1882.15    101.36 o 
  -8   4   5     2074.63     2067.57     55.79 o 
  -7   4   5     3031.34     3102.46     76.51 o 
  -6   4   5      573.28      617.49     17.75 o 
  -5   4   5     1708.73     1655.52     42.14 o 
  -4   4   5      397.82      407.42     13.01 o 
  -3   4   5     1601.23     1617.04     41.26 o 
  -2   4   5      507.33      573.46     16.80 o 
  -1   4   5      168.94      192.70      6.84 o 
   0   4   5       91.64       65.56      8.64 o 
   1   4   5       72.85       67.00      4.09 o 
   2   4   5      256.38      248.02      7.75 o 
   3   4   5      975.52      877.40     18.08 o 
   4   4   5      826.73      789.46     16.32 o 
   5   4   5     1483.97     1358.71     26.17 o 
   6   4   5      856.17      855.26     24.58 o 
   7   4   5      692.00      650.38     15.29 o 
   8   4   5      256.71      267.21      8.97 o 
   9   4   5      135.79      128.88      9.60 o 
  10   4   5       62.69       48.87      8.43 o 
  11   4   5       82.16       69.13      9.59 o 
  12   4   5       17.60       20.81     10.74 o 
  13   4   5       35.58       30.14     11.39 o 
 -16   5   5        0.42        3.84      9.85 o 
 -15   5   5        0.73      -11.61     11.61 o 
 -14   5   5       88.70       67.66     16.60 o 
 -13   5   5      139.00      150.06     18.44 o 
 -12   5   5       84.04       80.60     17.63 o 
 -11   5   5      461.26      493.18     28.85 o 
 -10   5   5       78.18       75.88     13.08 o 
  -9   5   5        6.18        7.38      9.31 o 
  -8   5   5      106.13       99.38     11.16 o 
  -7   5   5       26.63       28.58      9.35 o 
  -6   5   5       22.12       23.75      4.86 o 
  -5   5   5       71.77       70.16      5.84 o 
  -4   5   5      109.31       91.18      6.09 o 
  -3   5   5     1561.73     1663.33     42.77 o 
  -2   5   5      492.85      501.53     13.54 o 
  -1   5   5     1639.87     1707.61     35.40 o 
   0   5   5      699.91      730.26     16.83 o 
   1   5   5      585.42      520.99     13.20 o 
   2   5   5       39.69       46.42      3.82 o 
   3   5   5      538.72      527.05     12.37 o 
   4   5   5      177.01      178.50      6.88 o 
   5   5   5        5.51       10.41      4.23 o 
   6   5   5      171.78      158.52      6.57 o 
   7   5   5       61.04       60.62      6.02 o 
   8   5   5       61.32       60.49      5.68 o 
   9   5   5       11.38       12.49      5.67 o 
  10   5   5       29.82       35.30      7.57 o 
  11   5   5      109.82      112.67     13.31 o 
  12   5   5        1.47      -10.01     10.01 o 
 -15   6   5        6.44       26.10     25.09 o 
 -14   6   5       12.44       -7.46     21.36 o 
 -13   6   5        2.15        7.67     14.14 o 
 -12   6   5       23.79        8.84     13.90 o 
 -11   6   5        6.26       19.45     12.54 o 
 -10   6   5        3.01        4.58     11.27 o 
  -9   6   5        0.12        0.47      7.16 o 
  -8   6   5        2.85        1.97      6.54 o 
  -7   6   5       25.79       22.78      8.32 o 
  -6   6   5        3.40       -0.31      6.55 o 
  -5   6   5      103.48      123.82      9.52 o 
  -4   6   5        7.68       -0.51      4.54 o 
  -3   6   5      106.96       99.69      6.68 o 
  -2   6   5      552.84      615.07     16.35 o 
  -1   6   5      277.38      316.32     12.96 o 
   0   6   5      133.58      127.39      8.82 o 
   1   6   5        9.25        7.25      3.84 o 
   2   6   5        1.54       -2.23      4.76 o 
   3   6   5      462.17      425.27     12.45 o 
   4   6   5       11.77       13.61      4.20 o 
   5   6   5      388.04      342.61     12.63 o 
   6   6   5       69.36       51.42      5.63 o 
   7   6   5       34.54       39.52      5.26 o 
   8   6   5        1.19       -4.67      4.82 o 
   9   6   5        5.05        1.23      6.37 o 
  10   6   5        0.38        6.62      7.43 o 
  11   6   5        4.29        9.29      8.05 o 
  12   6   5        0.56       -8.91     10.74 o 
 -15   7   5        4.56       17.80     12.19 o 
 -14   7   5        1.60       21.02     26.10 o 
 -13   7   5        1.52        0.68     21.02 o 
 -12   7   5      124.44      117.63     26.10 o 
 -11   7   5        6.30        3.99     29.32 o 
 -10   7   5      105.03      137.68     12.66 o 
  -9   7   5      293.92      307.25     19.48 o 
  -8   7   5       20.64       14.08      7.73 o 
  -7   7   5       48.43       35.55      8.00 o 
  -6   7   5       65.96       60.66      8.62 o 
  -5   7   5       26.62       16.53      7.47 o 
  -4   7   5      145.29      156.08     25.35 o 
  -3   7   5       16.01       23.24      6.12 o 
  -2   7   5      485.63      525.21     17.15 o 
  -1   7   5       81.65       89.10      6.01 o 
   0   7   5      269.73      282.89     10.39 o 
   1   7   5      125.22      133.36      7.49 o 
   2   7   5      445.33      418.29     15.48 o 
   3   7   5      310.76      300.74     15.23 o 
   4   7   5      351.24      326.87     11.33 o 
   5   7   5      189.86      167.90      7.71 o 
   6   7   5      122.09      125.11      9.04 o 
   7   7   5        6.46       -2.56      5.58 o 
   8   7   5       57.62       72.74      6.74 o 
   9   7   5       13.42       10.75      6.84 o 
  10   7   5        1.73       -4.16      7.70 o 
  11   7   5        2.08        3.21      8.69 o 
 -14   8   5       11.54       20.00     25.09 o 
 -13   8   5       11.81       13.56     26.10 o 
 -12   8   5       76.10       71.87     27.12 o 
 -11   8   5       57.68       93.23     25.09 o 
 -10   8   5      197.52      160.69     30.17 o 
  -9   8   5      394.43      385.74     24.51 o 
  -8   8   5      113.65      104.29     12.19 o 
  -7   8   5      925.90      926.67     42.57 o 
  -6   8   5       43.65       41.11     10.89 o 
  -5   8   5       88.25      108.78     10.48 o 
  -4   8   5      812.76      791.73     29.75 o 
  -3   8   5      620.21      680.20     34.44 o 
  -2   8   5       44.46       60.97     11.32 o 
  -1   8   5      471.09      480.08     14.72 o 
   0   8   5      143.58      155.35      9.80 o 
   1   8   5      286.52      261.09     10.44 o 
   2   8   5       46.41       73.89      8.41 o 
   3   8   5        9.88       21.02      6.20 o 
   4   8   5      522.25      545.19     21.01 o 
   5   8   5      128.20      135.61      9.49 o 
   6   8   5      496.74      514.86     24.08 o 
   7   8   5      201.14      188.21     12.80 o 
   8   8   5      170.46      160.57      9.78 o 
   9   8   5      154.25      194.41     11.10 o 
  10   8   5       26.10       30.76      9.34 o 
 -13   9   5      163.42      153.57     32.88 o 
 -12   9   5       83.80       89.50     28.48 o 
 -11   9   5      265.09      325.78     39.66 o 
 -10   9   5       45.78       34.24     25.09 o 
  -9   9   5      277.65      297.65     38.31 o 
  -8   9   5        1.91       17.63     11.85 o 
  -7   9   5      283.47      277.45     27.46 o 
  -6   9   5      246.86      224.10     18.67 o 
  -5   9   5      125.66      133.79     13.82 o 
  -4   9   5      439.97      431.68     52.21 o 
  -3   9   5      679.86      623.66     24.30 o 
  -2   9   5       87.77      113.43      7.91 o 
  -1   9   5      411.16      361.33     14.66 o 
   0   9   5     1327.01     1267.26     35.92 o 
   1   9   5      637.12      659.21     19.94 o 
   2   9   5      407.46      464.94     15.72 o 
   3   9   5      928.95      905.77     47.46 o 
   4   9   5       13.15        9.89      8.27 o 
   5   9   5      109.26      144.51     16.10 o 
   6   9   5       11.37        3.78      9.21 o 
   7   9   5       12.99        7.02      9.66 o 
   8   9   5      150.21      167.92     12.03 o 
   9   9   5       40.13       45.75      8.29 o 
  10   9   5       81.84      101.84     14.31 o 
 -12  10   5        3.54      -11.87     26.78 o 
 -11  10   5        2.30       22.04     27.12 o 
 -10  10   5      116.80      110.36     34.92 o 
  -9  10   5      256.54      234.26     21.18 o 
  -8  10   5      262.07      251.29     20.50 o 
  -7  10   5      236.73      265.30     33.05 o 
  -6  10   5      112.72      140.46     16.52 o 
  -5  10   5      764.84      671.61     83.06 o 
  -4  10   5      146.08      137.52     16.61 o 
  -3  10   5     1057.11     1057.91     48.05 o 
  -2  10   5        4.55       15.06      8.50 o 
  -1  10   5       80.53       91.95      9.91 o 
   0  10   5      282.79      242.94     14.20 o 
   1  10   5        4.91       -5.85     10.49 o 
   2  10   5      240.11      200.80     35.26 o 
   3  10   5       86.01       78.15     22.89 o 
   4  10   5      134.91      127.77     16.64 o 
   5  10   5      286.88      262.28     26.24 o 
   6  10   5      277.63      302.95     21.31 o 
   7  10   5      261.69      243.39     19.32 o 
   8  10   5       75.62       66.67     15.47 o 
 -11  11   5      349.40      327.82     31.87 o 
 -10  11   5       10.67       -2.42     14.36 o 
  -9  11   5       73.14       63.38     29.83 o 
  -8  11   5       11.22        5.91     13.40 o 
  -7  11   5        0.61       -2.55     17.29 o 
  -6  11   5       90.94       75.67     24.24 o 
  -5  11   5        8.15        2.62     11.69 o 
  -4  11   5       30.54       24.54     21.02 o 
  -3  11   5      369.41      381.33     25.15 o 
  -2  11   5        9.03       13.59     14.71 o 
  -1  11   5      166.96      148.21     15.99 o 
   0  11   5       78.25       67.14     13.27 o 
   1  11   5      245.19      267.82     22.68 o 
   2  11   5        9.82       -4.80     13.73 o 
   3  11   5      167.12      164.79     26.44 o 
   4  11   5       17.96       11.55     23.22 o 
   5  11   5       35.24       33.71     15.94 o 
   6  11   5        1.19       -9.67     12.36 o 
   7  11   5        9.64       12.65     14.05 o 
  -9  12   5        0.06      -13.79     13.79 o 
  -8  12   5        0.17       -3.89     13.03 o 
  -7  12   5       12.79       41.32     14.83 o 
  -6  12   5        5.70        4.19     13.05 o 
  -5  12   5       12.52       -7.50     13.03 o 
  -4  12   5        1.05        2.14     12.46 o 
  -3  12   5        2.68       46.78     27.12 o 
  -2  12   5        9.21       26.39      9.24 o 
  -1  12   5        1.88       11.22     20.34 o 
   0  12   5       19.74       11.16     12.99 o 
   1  12   5        0.68       -4.45     13.75 o 
   2  12   5        0.74      -13.11     13.11 o 
   3  12   5        1.04       19.29     18.65 o 
   4  12   5        8.91       14.34     19.49 o 
   5  12   5       59.54       33.06     31.53 o 
  -7  13   5        7.27       23.39     19.32 o 
  -6  13   5       18.52       11.89     14.65 o 
  -5  13   5       30.18        7.80     29.83 o 
  -4  13   5       39.86       41.02     29.83 o 
  -3  13   5        0.39       -7.46     26.78 o 
  -2  13   5       75.89      120.69     33.90 o 
  -1  13   5        0.69       12.13     11.64 o 
   0  13   5       35.83       58.17     15.27 o 
   1  13   5       16.84       34.58     26.44 o 
   2  13   5       17.22        5.61     41.02 o 
   3  13   5       14.79        0.00     17.97 o 
 -17   0   6       22.79       31.41     16.41 o 
 -16   0   6        4.86       -0.37     10.76 o 
 -15   0   6       62.83       65.40     17.43 o 
 -14   0   6      103.30      125.09     11.99 o 
 -13   0   6      226.27      271.81     15.05 o 
 -12   0   6      104.35      133.35     10.45 o 
 -11   0   6      933.94      924.13     33.88 o 
 -10   0   6      182.94      202.55     11.02 o 
  -9   0   6     1223.99     1183.49     48.98 o 
  -8   0   6     1153.48     1167.98     37.70 o 
  -7   0   6     2664.22     2581.50     79.02 o 
  -6   0   6      606.82      629.37     34.00 o 
  -5   0   6      451.31      390.64     17.70 o 
  -4   0   6      181.36      165.44     16.44 o 
  -3   0   6     1020.13     1040.73     47.70 o 
  -2   0   6      451.18      419.52     14.58 o 
  -1   0   6      579.45      581.11     18.34 o 
   0   0   6      685.89      734.35     24.17 o 
   1   0   6     1454.71     1420.41     38.93 o 
   2   0   6       99.00      105.44      6.84 o 
   3   0   6     2411.24     2471.85     78.29 o 
   4   0   6      148.40      146.05      9.55 o 
   5   0   6     2325.39     2397.38     83.77 o 
   6   0   6      421.05      397.82     18.27 o 
   7   0   6        2.76        2.01      8.05 o 
   8   0   6       23.15       23.24      9.32 o 
   9   0   6       15.08       18.16     13.95 o 
  10   0   6       24.04       29.16     28.82 o 
  11   0   6       25.54       19.65     14.14 o 
  12   0   6        0.73      -14.60     14.60 o 
 -17   1   6        4.95        3.39     13.10 o 
 -16   1   6       18.73       33.82     10.42 o 
 -15   1   6      133.43      140.22     11.63 o 
 -14   1   6       11.48       25.75      7.38 o 
 -13   1   6      361.71      358.39     13.86 o 
 -12   1   6       16.59       22.55      5.28 o 
 -11   1   6       49.70       55.76      5.51 o 
 -10   1   6       13.25       18.00      4.38 o 
  -9   1   6      313.01      272.59      9.00 o 
  -8   1   6      347.51      348.52     11.17 o 
  -7   1   6      562.26      562.88     15.34 o 
  -6   1   6       23.34       15.98      3.12 o 
  -5   1   6     3312.57     3307.88     86.01 o 
  -4   1   6      103.91       96.47      7.40 o 
  -3   1   6      960.04      913.40     33.13 o 
  -2   1   6      334.35      368.41     13.57 o 
  -1   1   6     5623.16     5870.96    141.50 o 
   0   1   6      603.74      630.48     15.91 o 
   1   1   6      430.56      459.21     11.00 o 
   2   1   6      819.57      809.76     17.96 o 
   3   1   6      571.50      628.98     16.27 o 
   4   1   6      265.99      251.52      8.57 o 
   5   1   6       65.68       76.86      5.75 o 
   6   1   6        2.23        2.17      5.16 o 
   7   1   6      280.43      312.08     11.63 o 
   8   1   6       46.82       49.78      7.06 o 
   9   1   6      624.50      636.45     21.98 o 
  10   1   6        4.98        9.24      9.32 o 
  11   1   6      142.67      121.76     13.46 o 
  12   1   6        0.58        6.06     10.50 o 
 -16   2   6        6.21        3.30     14.09 o 
 -15   2   6       38.12       42.59     11.14 o 
 -14   2   6       13.69        5.01      8.12 o 
 -13   2   6       75.20       76.37      8.89 o 
 -12   2   6        3.18        5.03      6.62 o 
 -11   2   6        2.31        1.78      4.99 o 
 -10   2   6       63.26       54.88      6.56 o 
  -9   2   6     2373.65     2291.95     52.56 o 
  -8   2   6        2.55        8.12      3.38 o 
  -7   2   6      562.76      551.32     14.55 o 
  -6   2   6      548.97      547.03     16.76 o 
  -5   2   6       98.34       90.87      4.94 o 
  -4   2   6      179.00      189.38     13.60 o 
  -3   2   6      198.93      192.49     11.27 o 
  -2   2   6       19.69       11.38      4.63 o 
  -1   2   6     1668.21     1762.55     50.65 o 
   0   2   6      154.03      167.17      7.10 o 
   1   2   6     1547.76     1549.56     33.17 o 
   2   2   6       16.57       26.24      3.69 o 
   3   2   6     1924.66     1823.65     36.97 o 
   4   2   6      253.96      273.20      8.61 o 
   5   2   6      154.45      165.13      7.32 o 
   6   2   6       57.47       63.27      5.64 o 
   7   2   6        0.63       -3.30      5.02 o 
   8   2   6       20.11       14.91      6.47 o 
   9   2   6        4.06       -0.43      6.46 o 
  10   2   6        1.15       -6.03      9.03 o 
  11   2   6       19.36       28.85     10.57 o 
  12   2   6       42.74       31.98     11.76 o 
 -16   3   6        0.00        3.33     16.44 o 
 -15   3   6       36.95       33.72     14.38 o 
 -14   3   6       10.00       -2.95     11.96 o 
 -13   3   6       38.74       37.64      9.71 o 
 -12   3   6       15.00       25.73      8.59 o 
 -11   3   6       50.29       50.69      8.61 o 
 -10   3   6       30.59       36.47      6.30 o 
  -9   3   6      306.23      324.92     12.97 o 
  -8   3   6       16.32       18.15      5.09 o 
  -7   3   6       35.33       36.98      5.12 o 
  -6   3   6        3.86        0.59      3.82 o 
  -5   3   6       23.89       26.19      4.12 o 
  -4   3   6      201.74      222.00     14.29 o 
  -3   3   6      938.19     1056.78     31.97 o 
  -2   3   6       44.56       39.02      5.90 o 
  -1   3   6       31.17       26.36      5.18 o 
   0   3   6       20.32       23.09      2.85 o 
   1   3   6      100.09      128.69      5.18 o 
   2   3   6      104.87      113.73      4.81 o 
   3   3   6       47.92       59.47      4.23 o 
   4   3   6       39.47       29.05      7.80 o 
   5   3   6       16.60       21.22      4.60 o 
   6   3   6       83.85       93.32      6.35 o 
   7   3   6      217.65      185.69      8.41 o 
   8   3   6        6.87       -3.63      5.46 o 
   9   3   6        9.87        4.91      6.02 o 
  10   3   6        5.51        2.26      9.31 o 
  11   3   6        3.48       -4.68      8.27 o 
  12   3   6       20.82       21.07     11.32 o 
 -16   4   6        1.71       -0.97     13.95 o 
 -15   4   6        0.15        8.79     14.41 o 
 -14   4   6        4.13       14.23     12.70 o 
 -13   4   6      181.42      188.83     28.14 o 
 -12   4   6       41.51       75.61     13.02 o 
 -11   4   6       16.71       13.86     12.37 o 
 -10   4   6        0.18       -8.63      8.63 o 
  -9   4   6      257.45      231.05     26.44 o 
  -8   4   6       96.09      113.32     12.06 o 
  -7   4   6      572.87      561.76     16.84 o 
  -6   4   6      225.62      279.68     13.80 o 
  -5   4   6      362.78      405.26     15.33 o 
  -4   4   6      223.17      242.92     11.15 o 
  -3   4   6      254.55      248.49     11.55 o 
  -2   4   6      530.08      554.62     19.91 o 
  -1   4   6      367.78      388.33     11.27 o 
   0   4   6       80.21       78.61      4.12 o 
   1   4   6      555.50      598.77     30.15 o 
   2   4   6      127.43      139.95      6.91 o 
   3   4   6      613.80      623.42     18.47 o 
   4   4   6      151.53      146.61      6.45 o 
   5   4   6        2.00        0.21      4.26 o 
   6   4   6        1.08       -3.86      4.78 o 
   7   4   6        3.92       -4.87      5.10 o 
   8   4   6       14.81       26.61      6.08 o 
   9   4   6        4.20       -5.99      5.99 o 
  10   4   6        0.68       -1.67      7.21 o 
  11   4   6       15.39       -5.54      8.50 o 
  12   4   6       29.25       25.80     11.71 o 
 -15   5   6       64.21       52.61     16.12 o 
 -14   5   6        1.61       14.24     20.68 o 
 -13   5   6      190.65      177.98     28.82 o 
 -12   5   6        2.64        0.50     15.93 o 
 -11   5   6        9.32        3.68     10.58 o 
 -10   5   6       83.23       99.58     12.84 o 
  -9   5   6        9.31       13.35     12.37 o 
  -8   5   6        9.66       11.61      7.29 o 
  -7   5   6      707.46      696.09     28.21 o 
  -6   5   6        1.76        2.06      5.54 o 
  -5   5   6     1409.26     1383.81     41.84 o 
  -4   5   6       56.75       69.94      7.39 o 
  -3   5   6     1888.85     1972.12     57.31 o 
  -2   5   6        9.53       13.26      5.97 o 
  -1   5   6     1275.44     1278.68     34.01 o 
   0   5   6       75.96       87.79      6.77 o 
   1   5   6      805.15      839.20     21.89 o 
   2   5   6       91.94      116.78      6.24 o 
   3   5   6      107.99      110.42      5.12 o 
   4   5   6       55.59       72.17      6.60 o 
   5   5   6      246.79      252.48      8.27 o 
   6   5   6       74.85       81.22      9.13 o 
   7   5   6      399.34      425.67     14.37 o 
   8   5   6       45.12       40.03      6.49 o 
   9   5   6      485.12      509.84     22.03 o 
  10   5   6        5.95       13.41      8.63 o 
  11   5   6       98.88       92.05     12.61 o 
 -15   6   6      106.44       70.85     30.17 o 
 -14   6   6        1.42      -22.04     22.04 o 
 -12   6   6       58.55       79.21     14.58 o 
 -11   6   6      578.92      663.17     44.92 o 
 -10   6   6       22.67       21.32     11.63 o 
  -9   6   6     1186.68     1200.77     62.38 o 
  -8   6   6       66.96       85.98      9.93 o 
  -7   6   6     1051.40     1082.44    102.21 o 
  -6   6   6      247.08      303.21     47.35 o 
  -5   6   6      194.50      180.77     13.84 o 
  -4   6   6      266.37      275.23     23.16 o 
  -3   6   6      432.61      466.39     19.21 o 
  -2   6   6      240.27      280.63     17.05 o 
  -1   6   6     1908.71     1892.65     54.61 o 
   0   6   6       49.33       60.43      6.59 o 
   1   6   6     3512.21     3401.25     85.34 o 
   2   6   6        0.14       -4.70      5.26 o 
   3   6   6     2009.66     2033.96     48.61 o 
   4   6   6       53.31       54.81      5.41 o 
   5   6   6      761.45      713.42     16.43 o 
   6   6   6       97.24      101.17      7.10 o 
   7   6   6      101.91       90.82      6.53 o 
   8   6   6        3.29        6.64      5.54 o 
   9   6   6        0.08        7.44      6.25 o 
  10   6   6       27.43       32.64      9.11 o 
  11   6   6       95.85      110.93     32.54 o 
 -14   7   6        4.06       11.53     23.05 o 
 -13   7   6      145.98      167.61     20.68 o 
 -12   7   6        8.71        8.24     12.98 o 
 -11   7   6       20.88       16.33     19.15 o 
 -10   7   6       14.59        5.91     30.85 o 
  -9   7   6        3.00       10.69     11.03 o 
  -8   7   6       41.03       28.87     10.24 o 
  -7   7   6      795.02      796.04     64.98 o 
  -6   7   6      128.35      104.68     16.40 o 
  -5   7   6     2946.28     2891.87    130.45 o 
  -4   7   6      262.03      241.70     16.37 o 
  -3   7   6     1262.91     1203.60     43.74 o 
  -2   7   6      109.42      138.15     13.78 o 
  -1   7   6     2170.11     2196.23     56.31 o 
   0   7   6      124.12      133.65      8.61 o 
   1   7   6       21.84       36.64      7.74 o 
   2   7   6      685.59      624.34     20.79 o 
   3   7   6      300.43      273.62     13.09 o 
   4   7   6       75.64       54.47      9.18 o 
   5   7   6      354.62      340.37     13.79 o 
   6   7   6       24.73       19.67      6.37 o 
   7   7   6      589.00      600.88     20.09 o 
   8   7   6        6.14        6.51      7.37 o 
   9   7   6      212.75      230.73     14.02 o 
  10   7   6        2.41       -2.13     11.89 o 
 -14   8   6       18.83       19.59     15.99 o 
 -13   8   6        1.83      -13.41     13.41 o 
 -12   8   6        6.37       15.88     14.48 o 
 -11   8   6       89.18       75.30     22.20 o 
 -10   8   6       14.38       28.25     13.52 o 
  -9   8   6      314.04      330.45     23.06 o 
  -8   8   6       49.11       41.63     14.75 o 
  -7   8   6       28.33       23.26     12.10 o 
  -6   8   6       17.22        2.55     19.15 o 
  -5   8   6      182.28      184.90     15.48 o 
  -4   8   6       48.10       51.76     12.01 o 
  -3   8   6       43.31       37.12     11.55 o 
  -2   8   6       15.68        3.25      4.81 o 
  -1   8   6      810.42      830.33     24.53 o 
   0   8   6      123.19      121.04      8.49 o 
   1   8   6      173.93      165.99      9.94 o 
   2   8   6        5.89       14.76      6.99 o 
   3   8   6      142.39      129.11     10.62 o 
   4   8   6      100.44       85.74     10.15 o 
   5   8   6      401.26      360.56     20.49 o 
   6   8   6       17.48        8.78     11.51 o 
   7   8   6        0.23       -1.00      8.37 o 
   8   8   6       29.70       28.81     11.40 o 
   9   8   6        2.35       10.75      9.51 o 
 -13   9   6        0.69      -14.22     14.22 o 
 -12   9   6        1.96      -15.17     15.17 o 
 -11   9   6        0.20       -3.69     14.47 o 
 -10   9   6        3.85        0.67     17.29 o 
  -9   9   6        0.11       -1.81     14.58 o 
  -8   9   6       59.46       56.40     17.12 o 
  -7   9   6        7.04        4.43     11.91 o 
  -6   9   6       52.41       57.50     13.34 o 
  -5   9   6        4.49       13.30     15.42 o 
  -4   9   6       49.58       44.90     18.48 o 
  -3   9   6        5.59       10.09     10.30 o 
  -2   9   6      216.32      205.65     11.05 o 
  -1   9   6        3.07       11.70      7.20 o 
   0   9   6       22.41       27.53      8.28 o 
   1   9   6        2.11        2.36      6.85 o 
   2   9   6       33.85       33.08     11.55 o 
   3   9   6        0.22       -9.33      9.33 o 
   4   9   6        7.37      -10.20     10.20 o 
   5   9   6        2.16        6.44     11.38 o 
   6   9   6      144.89      132.34     16.04 o 
   7   9   6       25.61       22.85     14.03 o 
   8   9   6       14.52       37.13     14.20 o 
 -12  10   6        0.35       10.17     26.44 o 
 -11  10   6       89.24      107.81     22.04 o 
 -10  10   6        1.03       -6.19     12.82 o 
  -9  10   6       26.84       38.61     18.65 o 
  -8  10   6        9.13        5.46     13.09 o 
  -7  10   6      101.72       99.88     15.92 o 
  -6  10   6       35.97       27.74     14.41 o 
  -5  10   6        3.70       -8.41     10.60 o 
  -4  10   6      172.46      192.80     18.88 o 
  -3  10   6       85.10       68.92     13.85 o 
  -2  10   6       76.08       91.32     20.01 o 
  -1  10   6      161.11      181.03     12.43 o 
   0  10   6       25.29       46.19      9.39 o 
   1  10   6      114.27      123.97     28.82 o 
   2  10   6       17.98       37.85     13.98 o 
   3  10   6      120.81      136.65     14.55 o 
   4  10   6        0.69      -10.80     10.80 o 
   5  10   6      110.55      131.12     15.50 o 
   6  10   6        3.21       10.30     12.97 o 
   7  10   6        0.37      -13.04     13.04 o 
 -10  11   6        4.00       30.45     15.55 o 
  -9  11   6        5.89       -0.33     13.50 o 
  -8  11   6       22.39       14.77     13.96 o 
  -7  11   6      174.15      178.05     28.14 o 
  -6  11   6        1.57       38.05     14.83 o 
  -5  11   6      197.34      161.28     19.32 o 
  -4  11   6       12.82       19.44     14.47 o 
  -3  11   6      206.35      215.46     20.06 o 
  -2  11   6        1.22       -1.92     13.39 o 
  -1  11   6      192.31      222.53     17.12 o 
   0  11   6       25.45       38.90     16.78 o 
   1  11   6       95.74      143.00     40.68 o 
   2  11   6      103.43      136.00     18.88 o 
   3  11   6       16.75        3.47     30.17 o 
   4  11   6       20.04       17.15     16.14 o 
   5  11   6       39.08       31.19     13.55 o 
   6  11   6        7.73        1.31     19.01 o 
  -8  12   6        9.52       15.21     14.99 o 
  -7  12   6       62.86       70.04     22.71 o 
  -6  12   6       33.72       23.35     14.74 o 
  -5  12   6      104.06       73.39     19.49 o 
  -4  12   6       38.88       43.88     29.15 o 
  -3  12   6        3.70       26.44     28.48 o 
  -2  12   6       42.97       44.41     28.48 o 
  -1  12   6      244.88      289.40     20.55 o 
   0  12   6        3.09       11.45     11.94 o 
   1  12   6      224.21      222.05     64.24 o 
   2  12   6        1.94      -12.50     13.31 o 
   3  12   6      210.82      249.08     24.54 o 
   4  12   6       29.05       18.64     16.95 o 
  -4  13   6       67.14       51.19     31.53 o 
  -3  13   6      290.01      282.73     44.75 o 
  -2  13   6       75.78       78.99     35.26 o 
  -1  13   6      108.81      152.21     40.00 o 
   0  13   6       37.62       37.33     13.10 o 
   1  13   6        0.05       -1.36     15.59 o 
 -16   1   7       31.16       51.19     20.68 o 
 -15   1   7        4.57        2.03     16.95 o 
 -14   1   7        0.10        3.73      9.83 o 
 -13   1   7        0.49        4.12      8.07 o 
 -12   1   7       40.21       56.25      7.47 o 
 -11   1   7        2.05        0.80      5.82 o 
 -10   1   7       38.52       66.44      9.39 o 
  -9   1   7       11.87        5.78      4.89 o 
  -8   1   7      496.35      493.02     27.11 o 
  -7   1   7      278.37      268.07     19.04 o 
  -6   1   7      472.99      439.96     16.82 o 
  -5   1   7      147.21      126.39     11.09 o 
  -4   1   7     1181.44     1181.08     37.45 o 
  -3   1   7       14.00        8.21      4.64 o 
  -2   1   7      266.40      277.07     11.83 o 
  -1   1   7      117.49      135.70      6.91 o 
   0   1   7       34.05       37.58      3.54 o 
   1   1   7      125.62      144.52      6.56 o 
   2   1   7      117.84      113.27      5.78 o 
   3   1   7      141.65      153.63      8.86 o 
   4   1   7      545.59      556.69     18.06 o 
   5   1   7       59.47       66.35      6.28 o 
   6   1   7        8.49       24.15      6.14 o 
   7   1   7       49.70       55.58      8.64 o 
   8   1   7      238.43      249.14     13.75 o 
   9   1   7        1.76        6.89      7.18 o 
  10   1   7        3.52        2.48      7.70 o 
  11   1   7        4.49       -3.91     11.04 o 
 -16   2   7       71.86      116.96     23.73 o 
 -15   2   7       15.26       24.41     18.98 o 
 -14   2   7      248.46      303.73     24.06 o 
 -13   2   7      288.68      213.84     13.95 o 
 -12   2   7      673.72      686.97     25.15 o 
 -11   2   7      538.50      461.04     16.69 o 
 -10   2   7      877.75      763.22     33.75 o 
  -9   2   7      493.44      525.91     20.27 o 
  -8   2   7      548.06      496.85     20.25 o 
  -7   2   7      131.83      127.76      8.75 o 
  -6   2   7      281.69      307.64     13.75 o 
  -5   2   7      164.79      151.68     15.85 o 
  -4   2   7      516.33      547.60     23.10 o 
  -3   2   7     1640.89     1648.51     51.33 o 
  -2   2   7     1934.79     1951.97     56.12 o 
  -1   2   7        3.55        0.23      3.51 o 
   0   2   7     2166.88     2092.42     62.40 o 
   1   2   7      900.71      817.32     26.60 o 
   2   2   7     1169.54     1162.18     28.54 o 
   3   2   7      287.47      280.59      9.62 o 
   4   2   7      771.45      739.77     19.04 o 
   5   2   7      196.21      214.85     11.95 o 
   6   2   7       21.13       29.09      6.28 o 
   7   2   7      167.47      169.79      9.38 o 
   8   2   7       15.43       21.86      7.08 o 
   9   2   7       58.34       63.16      8.41 o 
  10   2   7      133.47      155.09     12.48 o 
  11   2   7      135.97      157.96     14.61 o 
 -16   3   7       74.74       99.33     24.07 o 
 -15   3   7       73.84       50.25     11.90 o 
 -14   3   7       64.75       47.66     10.99 o 
 -13   3   7      112.78      110.70     11.94 o 
 -12   3   7      271.41      327.92     42.71 o 
 -11   3   7      398.08      362.07     21.30 o 
 -10   3   7     1270.66     1310.09     69.24 o 
  -9   3   7      102.84      100.80      8.88 o 
  -8   3   7      985.69     1089.31     35.96 o 
  -7   3   7      403.71      355.81     15.35 o 
  -6   3   7     1433.36     1462.60     45.64 o 
  -5   3   7      158.87      123.63     10.13 o 
  -4   3   7      476.77      434.81     21.68 o 
  -3   3   7      121.74      101.38     10.13 o 
  -2   3   7       18.29       20.58      6.14 o 
  -1   3   7       17.54       15.44      5.60 o 
   0   3   7        0.68       -4.18      4.41 o 
   1   3   7       11.21        8.69      4.32 o 
   2   3   7      703.88      729.29     21.25 o 
   3   3   7      440.44      441.23     21.20 o 
   4   3   7      126.70      146.48      7.65 o 
   5   3   7      791.35      782.01     25.41 o 
   6   3   7      704.50      699.25     19.64 o 
   7   3   7      237.74      227.63     10.86 o 
   8   3   7      203.71      212.96     10.91 o 
   9   3   7       72.42       66.95     10.11 o 
  10   3   7       17.43        8.94      8.83 o 
  11   3   7        1.61       -9.75     12.96 o 
 -16   4   7       82.15       95.60     21.70 o 
 -15   4   7        5.34        7.07     11.47 o 
 -14   4   7      104.01      114.17     13.25 o 
 -13   4   7        4.24      -12.28     12.33 o 
 -12   4   7      122.64      166.51     31.02 o 
 -11   4   7      194.67      217.55     37.97 o 
 -10   4   7      217.61      181.44     15.29 o 
  -9   4   7        2.98        1.27      9.47 o 
  -8   4   7       92.82       85.71      9.97 o 
  -7   4   7      136.59      161.85      9.08 o 
  -6   4   7      549.16      621.74     21.15 o 
  -5   4   7      207.03      187.92     19.67 o 
  -4   4   7      938.45      976.48     30.65 o 
  -3   4   7      810.21      692.01     23.55 o 
  -2   4   7      626.71      635.22     22.85 o 
  -1   4   7      288.20      259.71     10.32 o 
   0   4   7     1397.83     1443.90     45.10 o 
   1   4   7      574.45      541.10     22.62 o 
   2   4   7      147.17      147.47      7.83 o 
   3   4   7       30.37       33.44      5.75 o 
   4   4   7      115.92       82.02      7.51 o 
   5   4   7       94.64       91.66      8.12 o 
   6   4   7       99.28       93.84      8.60 o 
   7   4   7        7.99       -2.85      7.31 o 
   8   4   7      289.38      311.24     14.31 o 
   9   4   7      108.74      128.52     10.88 o 
  10   4   7       81.33      116.61     11.40 o 
  11   4   7       38.49       41.28     14.81 o 
 -15   5   7       33.85       27.89     14.25 o 
 -14   5   7        5.95        4.26     29.83 o 
 -13   5   7       13.22        7.76     13.71 o 
 -12   5   7       37.98       33.40     19.66 o 
 -11   5   7       28.21       24.02     12.09 o 
 -10   5   7      113.31      124.66     16.78 o 
  -9   5   7        1.09       -5.61      9.99 o 
  -8   5   7      280.98      294.66     16.03 o 
  -7   5   7      145.80      121.04     11.43 o 
  -6   5   7       81.58       72.51     10.13 o 
  -5   5   7       34.50       27.44      6.73 o 
  -4   5   7      107.37      119.73     11.96 o 
  -3   5   7        6.55       -3.31      6.07 o 
  -2   5   7        1.53        2.09      6.49 o 
  -1   5   7        3.94        0.97      4.57 o 
   0   5   7      108.92      133.13      8.13 o 
   1   5   7      394.91      401.55     15.14 o 
   2   5   7      433.80      415.46     15.81 o 
   3   5   7       42.39       49.45      6.32 o 
   4   5   7      350.54      337.46     18.83 o 
   5   5   7        9.26       15.46      6.61 o 
   6   5   7      108.69      116.88      9.39 o 
   7   5   7      101.24       83.63      9.16 o 
   8   5   7       36.32       36.14      8.50 o 
   9   5   7        2.89        9.45      8.30 o 
  10   5   7       18.30       39.44     10.71 o 
 -15   6   7        0.88       39.16     16.66 o 
 -14   6   7       18.27       14.46     13.98 o 
 -13   6   7       38.36       33.56     20.51 o 
 -12   6   7        2.79        7.30     13.32 o 
 -11   6   7        5.69        3.16     11.82 o 
 -10   6   7       16.31       14.40     12.11 o 
  -9   6   7       23.98        9.28     10.47 o 
  -8   6   7       26.29       20.47      8.83 o 
  -7   6   7       20.82       25.63      9.08 o 
  -6   6   7       80.60       76.65     10.66 o 
  -5   6   7       17.64       29.87      9.61 o 
  -4   6   7       15.24       17.34      7.23 o 
  -3   6   7      134.14      169.38     12.62 o 
  -2   6   7      112.73      110.08      9.88 o 
  -1   6   7      185.41      165.83      9.59 o 
   0   6   7       70.11       91.05      7.52 o 
   1   6   7       69.93       61.00      7.40 o 
   2   6   7      124.60      131.64      9.60 o 
   3   6   7       45.30       44.08      8.24 o 
   4   6   7       13.78       18.45      6.74 o 
   5   6   7       29.32       32.60      8.61 o 
   6   6   7        8.18        0.41      7.13 o 
   7   6   7        3.77       11.45      7.97 o 
   8   6   7       51.68       45.16     13.19 o 
   9   6   7        2.72       -1.46      9.54 o 
  10   6   7        1.65        4.85     10.44 o 
 -14   7   7       15.70       12.21     16.61 o 
 -13   7   7        1.02        0.59     13.84 o 
 -12   7   7       12.83       31.99     13.60 o 
 -11   7   7       14.81       14.61     13.51 o 
 -10   7   7       25.72       34.41     12.45 o 
  -9   7   7        3.17        7.14     11.48 o 
  -8   7   7        7.58        6.88     11.81 o 
  -7   7   7       16.45        8.93     11.28 o 
  -6   7   7       24.58       13.97     12.29 o 
  -5   7   7      111.34       77.24     11.73 o 
  -4   7   7       83.41      112.48     13.15 o 
  -3   7   7       29.05       40.63      8.47 o 
  -2   7   7      161.54      136.29     18.06 o 
  -1   7   7      132.49      148.96     12.01 o 
   0   7   7       10.28       21.77      6.17 o 
   1   7   7       48.93       25.16      6.90 o 
   2   7   7       14.48       17.22      7.74 o 
   3   7   7      133.45      139.96     10.95 o 
   4   7   7       19.37       26.83      8.61 o 
   5   7   7      243.54      261.67     17.47 o 
   6   7   7       23.43       40.92      8.21 o 
   7   7   7        3.29        2.99      8.42 o 
   8   7   7        0.46        3.75      9.49 o 
   9   7   7        1.40       -7.39      9.54 o 
 -13   8   7       32.13       17.99     17.97 o 
 -12   8   7      176.48      200.00     21.34 o 
 -11   8   7       16.88        6.58     13.52 o 
 -10   8   7      143.10      177.77     18.33 o 
  -9   8   7      263.55      280.13     21.57 o 
  -8   8   7       30.70       27.26     13.19 o 
  -7   8   7        4.33       24.33     12.78 o 
  -6   8   7      186.02      220.55     18.79 o 
  -5   8   7       55.64       57.68     13.58 o 
  -4   8   7       22.74       37.50     12.98 o 
  -3   8   7      351.73      343.67     33.10 o 
  -2   8   7      468.30      487.04     43.68 o 
  -1   8   7      126.26      155.23      9.86 o 
   0   8   7      118.75      137.25      9.28 o 
   1   8   7      206.90      210.63     11.40 o 
   2   8   7      109.15      150.54     10.55 o 
   3   8   7        8.25        6.50      8.07 o 
   4   8   7       31.73       41.86      9.79 o 
   5   8   7       13.03       25.92     16.34 o 
   6   8   7       42.63       52.61     12.94 o 
   7   8   7       32.38       51.69     11.40 o 
   8   8   7        2.33      -11.79     12.82 o 
 -12   9   7       39.26       40.63     22.54 o 
 -11   9   7        5.54       15.32     15.23 o 
 -10   9   7      121.81      148.46     18.90 o 
  -9   9   7       63.96       56.28     14.49 o 
  -8   9   7      206.48      233.23     38.14 o 
  -7   9   7      200.04      169.47     23.90 o 
  -6   9   7      651.09      646.14     96.11 o 
  -5   9   7        1.30       -0.39     12.23 o 
  -4   9   7      150.73      144.03     16.98 o 
  -3   9   7        1.07      -10.49     22.04 o 
  -2   9   7        2.51      -10.15     11.03 o 
  -1   9   7       19.08       11.41      6.73 o 
   0   9   7        7.31        2.33      7.53 o 
   1   9   7      156.84      169.32     14.83 o 
   2   9   7      133.58      138.72     11.15 o 
   3   9   7      141.55      195.56     19.43 o 
   4   9   7      135.67      161.00     15.12 o 
   5   9   7      187.61      183.67     17.01 o 
   6   9   7      153.44      171.20     19.10 o 
   7   9   7       75.10       60.89     15.01 o 
 -11  10   7       11.84      -14.49     14.49 o 
 -10  10   7       76.87       71.77     17.01 o 
  -9  10   7        4.99       17.17     14.07 o 
  -8  10   7        0.71        0.41     14.30 o 
  -7  10   7        2.53      -16.10     16.10 o 
  -6  10   7       22.85       32.91     14.17 o 
  -5  10   7        3.62       13.70     13.40 o 
  -4  10   7       63.24       75.66     16.27 o 
  -3  10   7      111.20      122.94     17.23 o 
  -2  10   7      416.15      450.66     28.33 o 
  -1  10   7      181.82      188.36     11.92 o 
   0  10   7      505.31      543.82     45.85 o 
   1  10   7       32.79       54.00     13.25 o 
   2  10   7       71.53       56.71     14.92 o 
   3  10   7        9.89       13.04     11.25 o 
   4  10   7       75.45       66.64     13.43 o 
   5  10   7        4.43        6.45     12.56 o 
   6  10   7       10.64       19.60     13.40 o 
  -9  11   7       32.78       21.39     27.29 o 
  -8  11   7      148.62      138.54     19.21 o 
  -7  11   7       73.91       45.46     16.10 o 
  -6  11   7      247.92      255.95     22.88 o 
  -5  11   7        2.34        4.71     13.65 o 
  -4  11   7       97.26       79.61     36.61 o 
  -3  11   7       11.53        9.62     13.92 o 
  -2  11   7       10.64       19.68     13.91 o 
  -1  11   7        8.10       38.65     26.10 o 
   0  11   7        0.84        4.08     11.19 o 
   1  11   7       22.77       44.83     13.48 o 
   2  11   7       68.19       66.11     21.36 o 
   3  11   7       34.50       34.94     15.83 o 
   4  11   7       32.35       60.32     17.43 o 
  -7  12   7        6.33       12.94     15.93 o 
  -6  12   7       48.63       32.64     31.36 o 
  -5  12   7       23.38       33.18     16.22 o 
  -4  12   7       11.74       34.15     15.74 o 
  -3  12   7        9.28       40.68     28.14 o 
  -2  12   7        7.44       60.68     31.53 o 
  -1  12   7        7.76       16.61     27.80 o 
   0  12   7       10.24       18.12     10.99 o 
   1  12   7        6.13       13.18     18.65 o 
   2  12   7        0.04        1.85     21.19 o 
 -15   0   8       58.67       96.28     21.36 o 
 -14   0   8      236.65      284.76     28.14 o 
 -13   0   8       28.65       31.53     16.27 o 
 -12   0   8       47.49       22.04     14.92 o 
 -11   0   8      110.18      119.33     18.31 o 
 -10   0   8      127.10      154.25     19.32 o 
  -9   0   8       49.66       20.34     13.22 o 
  -8   0   8       47.78       50.17     13.90 o 
  -7   0   8     1409.67     1479.08     80.68 o 
  -6   0   8     2794.03     2801.20    145.77 o 
  -5   0   8       15.16       30.51     12.88 o 
  -4   0   8     3179.22     2947.99    153.23 o 
  -3   0   8      363.97      388.50     28.82 o 
  -2   0   8     1029.02      784.80     48.48 o 
  -1   0   8      515.48      558.00     38.99 o 
   0   0   8        1.29        3.74      5.58 o 
   1   0   8      359.25      368.55     17.63 o 
   2   0   8      277.40      268.35     15.15 o 
   3   0   8       88.17      126.12     11.35 o 
   4   0   8      341.98      398.82     38.31 o 
   5   0   8        0.47        9.33      9.96 o 
   6   0   8      768.59      816.76     43.56 o 
   7   0   8       66.71       89.96     14.08 o 
   8   0   8      147.54      127.11     23.90 o 
   9   0   8       28.18       41.81     23.39 o 
  10   0   8      277.58      314.60     39.66 o 
 -16   1   8        2.79        5.76     19.66 o 
 -15   1   8       44.56       65.77     21.02 o 
 -14   1   8       97.90      107.80     21.02 o 
 -13   1   8      123.04      145.09     15.34 o 
 -12   1   8      256.42      293.56     22.37 o 
 -11   1   8      159.57      258.54     17.24 o 
 -10   1   8      497.62      507.55     25.17 o 
  -9   1   8       11.38       15.51      9.07 o 
  -8   1   8      350.00      265.74     16.52 o 
  -7   1   8      309.81      327.50     33.73 o 
  -6   1   8       65.94       38.28      8.78 o 
  -5   1   8      276.53      305.44     17.26 o 
  -4   1   8       71.65       88.58     10.67 o 
  -3   1   8      372.46      346.65     19.06 o 
  -2   1   8      424.84      480.51     34.87 o 
  -1   1   8       68.30       44.25      8.56 o 
   0   1   8     1373.38     1414.46     36.95 o 
   1   1   8     1063.90     1153.59     44.11 o 
   2   1   8     1316.56     1302.52     35.13 o 
   3   1   8      165.50      173.19     15.18 o 
   4   1   8       41.86       38.30     10.44 o 
   5   1   8       23.68        8.38      6.64 o 
   6   1   8       36.43       38.84      7.79 o 
   7   1   8        7.36        6.48      7.58 o 
   8   1   8        0.13       -0.30      8.85 o 
   9   1   8       52.37       63.67     10.50 o 
  10   1   8       17.73       11.64     10.47 o 
 -16   2   8       17.56       30.17     21.36 o 
 -15   2   8       58.76       81.02     22.37 o 
 -14   2   8       13.79       11.87     16.27 o 
 -13   2   8       99.75       95.60     20.34 o 
 -12   2   8       66.04       64.04     11.24 o 
 -11   2   8       29.91       40.44     10.96 o 
 -10   2   8       46.76       45.21      9.82 o 
  -9   2   8       36.57       23.22      9.11 o 
  -8   2   8       59.10       60.13      9.65 o 
  -7   2   8       11.61       12.48      8.59 o 
  -6   2   8      380.07      338.01     18.81 o 
  -5   2   8       23.96       15.59      7.48 o 
  -4   2   8      825.56      849.57     50.81 o 
  -3   2   8      137.54      158.20     12.81 o 
  -2   2   8      211.89      185.61     17.78 o 
  -1   2   8       38.62       37.57      5.04 o 
   0   2   8      102.12       87.90      6.91 o 
   1   2   8        5.88        4.02      4.49 o 
   2   2   8       80.75       86.43      6.59 o 
   3   2   8        2.47       -3.58      5.27 o 
   4   2   8      162.22      150.41      9.10 o 
   5   2   8        3.18        2.08      6.32 o 
   6   2   8      123.89      144.50     12.08 o 
   7   2   8        2.77       13.99      8.05 o 
   8   2   8      167.23      166.26     11.45 o 
   9   2   8       15.79       11.13      8.76 o 
  10   2   8        1.38       -3.79      9.27 o 
 -15   3   8       18.45        8.14     17.97 o 
 -14   3   8        4.87       18.65     19.66 o 
 -13   3   8      114.97       87.80     21.36 o 
 -12   3   8       61.52       29.15     17.63 o 
 -11   3   8        7.01       22.71     16.27 o 
 -10   3   8        5.85        7.83     14.58 o 
  -9   3   8        8.81        1.17     17.46 o 
  -8   3   8       79.32       58.40     10.38 o 
  -7   3   8       38.59       57.32      7.87 o 
  -6   3   8       46.39       43.58      6.54 o 
  -5   3   8       69.56       81.34      7.93 o 
  -4   3   8        1.22        6.99      6.00 o 
  -3   3   8       81.77       66.29      8.07 o 
  -2   3   8        9.89        9.19      6.49 o 
  -1   3   8       33.48       28.34      4.56 o 
   0   3   8        4.34        6.26      7.37 o 
   1   3   8       27.42       30.16      6.36 o 
   2   3   8       69.45       68.43      6.32 o 
   3   3   8       28.64       18.35      5.81 o 
   4   3   8        5.55        6.29      6.21 o 
   5   3   8        1.29       -4.75      6.63 o 
   6   3   8        9.11        5.63      7.08 o 
   7   3   8        0.45        1.22      7.59 o 
   8   3   8        0.75        6.58      8.29 o 
   9   3   8        0.93       -5.82      8.81 o 
  10   3   8        0.05        6.17      9.84 o 
 -15   4   8        0.81      -19.66     19.66 o 
 -14   4   8        9.73       -9.83     16.61 o 
 -13   4   8       45.14       23.05     17.29 o 
 -12   4   8       12.24      -12.20     16.95 o 
 -11   4   8        0.44        7.12     16.61 o 
 -10   4   8        0.26       -3.50     10.38 o 
  -9   4   8        1.31        1.64      9.34 o 
  -8   4   8       32.97       52.74      8.32 o 
  -7   4   8       41.22       58.33      7.54 o 
  -6   4   8      129.62      143.79     13.23 o 
  -5   4   8       45.93       39.50      7.46 o 
  -4   4   8      750.19      737.68     31.07 o 
  -3   4   8        0.54       -6.54      6.54 o 
  -2   4   8      508.14      502.86     32.34 o 
  -1   4   8      121.17      130.61      7.25 o 
   0   4   8       57.87       58.64      6.58 o 
   1   4   8      135.75      129.32      8.74 o 
   2   4   8       11.56       22.88      6.93 o 
   3   4   8       36.47       26.41      6.31 o 
   4   4   8      125.80      154.57      9.45 o 
   5   4   8        3.66        3.79      6.83 o 
   6   4   8      135.20      187.88     11.18 o 
   7   4   8        6.90       -5.72      8.31 o 
   8   4   8       26.21       39.27      9.20 o 
   9   4   8       43.78       45.24      9.69 o 
 -14   5   8       65.70       85.43     22.04 o 
 -13   5   8       26.45       56.27     19.66 o 
 -12   5   8      172.10      166.63     19.66 o 
 -11   5   8       14.99       24.59     12.82 o 
 -10   5   8      260.46      237.06     18.72 o 
  -9   5   8       29.81       26.44     11.75 o 
  -8   5   8       99.13       75.95     13.67 o 
  -7   5   8      197.86      196.40     14.05 o 
  -6   5   8       47.57       35.66      7.93 o 
  -5   5   8        2.80        0.77      7.04 o 
  -4   5   8      382.29      386.58     16.85 o 
  -3   5   8       84.19       95.81      9.58 o 
  -2   5   8      389.06      440.90     18.84 o 
  -1   5   8        7.56        8.24      5.77 o 
   0   5   8      186.68      213.43     12.43 o 
   1   5   8      190.31      203.67     10.84 o 
   2   5   8      668.98      674.22     37.05 o 
   3   5   8       22.67       20.42      8.27 o 
   4   5   8       63.36       70.68      7.98 o 
   5   5   8       23.36       23.08      7.63 o 
   6   5   8       82.33       82.24      9.40 o 
   7   5   8        2.94       -0.94     11.84 o 
   8   5   8       32.57       46.65     11.31 o 
   9   5   8        3.32       -9.21      9.21 o 
 -14   6   8       68.62       74.24     23.73 o 
 -13   6   8        4.79       12.18     14.25 o 
 -12   6   8       62.27       45.53     13.71 o 
 -11   6   8        1.62       -4.52     14.41 o 
 -10   6   8       20.21       29.66     12.94 o 
  -9   6   8       34.40       25.88     12.92 o 
  -8   6   8      250.32      264.43     24.75 o 
  -7   6   8       23.02       26.51     20.68 o 
  -6   6   8      516.68      514.45     28.28 o 
  -5   6   8        9.24       21.70      9.57 o 
  -4   6   8      908.74      858.57     30.04 o 
  -3   6   8       22.17       26.09      8.35 o 
  -2   6   8      789.05      766.28     33.82 o 
  -1   6   8      157.35      183.68      9.09 o 
   0   6   8        9.79        3.06      5.62 o 
   1   6   8        4.45        6.75      6.61 o 
   2   6   8       31.31       33.14      7.93 o 
   3   6   8        3.45       -1.80      7.82 o 
   4   6   8      236.69      241.06     14.42 o 
   5   6   8        2.04       -2.34      7.04 o 
   6   6   8      197.02      195.86     11.66 o 
   7   6   8        2.57        9.86      8.35 o 
   8   6   8      185.44      184.35     13.51 o 
 -13   7   8       25.60       38.63     16.86 o 
 -12   7   8       30.74       27.22     20.34 o 
 -11   7   8       10.85        9.94     13.54 o 
 -10   7   8      170.49      159.73     18.47 o 
  -9   7   8       45.54       37.85     21.70 o 
  -8   7   8      617.49      447.72     55.43 o 
  -7   7   8      117.02      112.48     15.31 o 
  -6   7   8       63.69       56.10     13.51 o 
  -5   7   8       19.11        1.31     11.32 o 
  -4   7   8       25.89       25.11     12.60 o 
  -3   7   8        1.04        2.10     23.39 o 
  -2   7   8      167.81      170.26     14.36 o 
  -1   7   8       22.72       11.92      5.45 o 
   0   7   8     1051.90     1007.33     34.53 o 
   1   7   8       58.27       81.26      8.65 o 
   2   7   8      498.67      500.31     20.08 o 
   3   7   8       46.03       53.49      9.60 o 
   4   7   8      122.82      117.54     11.63 o 
   5   7   8        4.14       -1.02      9.77 o 
   6   7   8       24.02       24.58      8.77 o 
   7   7   8        1.01        4.81     10.03 o 
 -12   8   8       24.55       15.52     16.21 o 
 -11   8   8        0.21      -17.63     17.63 o 
 -10   8   8       24.85       -3.55     13.34 o 
  -9   8   8       54.66       75.60     22.54 o 
  -8   8   8       37.21       35.97     14.91 o 
  -7   8   8      139.65      135.01     16.91 o 
  -6   8   8       99.83       77.72     14.72 o 
  -5   8   8        0.89       -0.63     11.35 o 
  -4   8   8      298.58      271.59     21.67 o 
  -3   8   8      214.03      191.75     33.05 o 
  -2   8   8       97.92       87.60     15.76 o 
  -1   8   8        5.44        7.50      5.49 o 
   0   8   8        0.19        3.48      6.62 o 
   1   8   8       40.13       51.69      8.22 o 
   2   8   8        2.89       16.62      8.29 o 
   3   8   8        0.36       12.49     11.97 o 
   4   8   8       72.07       84.35     11.34 o 
   5   8   8       94.52      135.93     15.30 o 
   6   8   8       33.14       38.78     16.75 o 
   7   8   8       64.61      114.09     16.10 o 
 -11   9   8       37.52       13.36     16.53 o 
 -10   9   8       16.27        6.23     14.61 o 
  -9   9   8        0.64      -13.29     13.29 o 
  -8   9   8        0.01        8.84     15.76 o 
  -7   9   8       17.56       26.26     14.34 o 
  -6   9   8       51.50       48.52     15.48 o 
  -5   9   8        1.69       -1.88     12.94 o 
  -4   9   8       10.55       11.72     13.51 o 
  -3   9   8       79.28      105.23     16.13 o 
  -2   9   8        2.46       21.21     15.42 o 
  -1   9   8      135.21      150.83     17.87 o 
   0   9   8        0.05       -0.01      7.66 o 
   1   9   8       26.33       23.80      8.09 o 
   2   9   8       39.40       41.46      9.40 o 
   3   9   8        6.41       -8.76     11.68 o 
   4   9   8        4.12       14.93     11.61 o 
   5   9   8        3.67        7.92     14.65 o 
 -10  10   8        1.87        3.89     15.72 o 
  -9  10   8       12.67       23.37     16.49 o 
  -8  10   8        2.11       -1.05     13.29 o 
  -7  10   8       18.28       -6.54     14.42 o 
  -6  10   8       17.28       30.74     14.42 o 
  -5  10   8       62.39       63.24     17.12 o 
  -4  10   8       89.84       93.10     17.37 o 
  -3  10   8        1.94        6.61     13.54 o 
  -2  10   8       82.37       75.21     24.41 o 
  -1  10   8        6.72       -5.74     14.07 o 
   0  10   8        8.48        5.13      8.15 o 
   1  10   8       21.16       37.24     14.41 o 
   2  10   8        2.91       12.42     12.65 o 
   3  10   8       33.60       26.36     14.24 o 
   4  10   8        0.81      -11.26     11.26 o 
  -7  11   8       34.51       20.62     15.42 o 
  -6  11   8        0.51       18.60     15.46 o 
  -5  11   8        9.87       25.34     15.80 o 
  -4  11   8       35.78       27.26     15.80 o 
  -3  11   8       11.59       -8.08     14.17 o 
  -2  11   8       21.70       34.54     15.96 o 
  -1  11   8        0.74       34.58     26.78 o 
   0  11   8      133.16      183.40     38.31 o 
   1  11   8        0.04       -9.81     11.08 o 
   2  11   8       79.99      126.48     35.09 o 
 -15   1   9       26.63        0.00     19.66 o 
 -14   1   9        2.35       -8.48     17.97 o 
 -13   1   9       73.35      110.51     14.84 o 
 -12   1   9       42.07       36.10     11.96 o 
 -11   1   9        5.39       -0.61     11.19 o 
 -10   1   9       45.93       39.49     11.34 o 
  -9   1   9       33.60       51.11     11.20 o 
  -8   1   9       20.31        9.01      9.60 o 
  -7   1   9        0.15        0.85      8.73 o 
  -6   1   9        4.57       10.17      9.49 o 
  -5   1   9      389.90      423.55     22.53 o 
  -4   1   9       19.62       12.94     18.31 o 
  -3   1   9      105.80      118.39     17.97 o 
  -2   1   9      329.34      282.03     18.45 o 
  -1   1   9      223.02      192.77     18.99 o 
   0   1   9      324.45      319.21     16.28 o 
   1   1   9      402.83      407.31     17.58 o 
   2   1   9        6.64        0.33     10.00 o 
   3   1   9        4.62        7.30      6.26 o 
   4   1   9      116.69      120.36     12.04 o 
   5   1   9       22.89       17.29      8.14 o 
   6   1   9       25.37       33.01      8.90 o 
   7   1   9       17.15       34.46      9.93 o 
   8   1   9       15.02       12.33     11.27 o 
   9   1   9       51.70       63.94     11.89 o 
 -15   2   9        1.54      -12.88     20.34 o 
 -14   2   9       58.94       55.26     21.36 o 
 -13   2   9       28.56       63.05     18.65 o 
 -12   2   9       15.91       32.54     17.29 o 
 -11   2   9      151.78      189.77     16.46 o 
 -10   2   9       77.75       24.07     10.66 o 
  -9   2   9      202.17      242.25     17.04 o 
  -8   2   9      115.28       92.82     11.82 o 
  -7   2   9      314.50      305.85     23.39 o 
  -6   2   9      654.63      547.70     26.60 o 
  -5   2   9      355.51      309.83     18.81 o 
  -4   2   9      161.84      125.04     18.45 o 
  -3   2   9       27.00       40.42      8.81 o 
  -2   2   9      108.65      115.32     11.39 o 
  -1   2   9      143.94      191.36     15.54 o 
   0   2   9       13.14       11.16      5.83 o 
   1   2   9       12.82       11.55      8.81 o 
   2   2   9       80.42       79.91      7.28 o 
   3   2   9      675.12      753.07     31.79 o 
   4   2   9      620.11      568.19     20.47 o 
   5   2   9      150.43      179.40     18.15 o 
   6   2   9      109.20       93.43     12.19 o 
   7   2   9       14.29       32.94      9.52 o 
   8   2   9       46.36       57.35     11.84 o 
 -15   3   9       56.22       64.75     24.07 o 
 -14   3   9      187.14      125.09     25.43 o 
 -13   3   9      773.52      742.76     50.85 o 
 -12   3   9        1.67       -8.14     16.27 o 
 -11   3   9       98.95       97.63     21.02 o 
 -10   3   9        0.53       -3.44     11.87 o 
  -9   3   9       48.68       93.43     15.59 o 
  -8   3   9       93.50      109.86     18.14 o 
  -7   3   9       44.01       77.42     11.96 o 
  -6   3   9       19.63       37.03     10.17 o 
  -5   3   9     1632.21     1882.56     64.66 o 
  -4   3   9      110.48      100.51     15.70 o 
  -3   3   9      635.14      636.76     42.80 o 
  -2   3   9      209.72      161.39     20.14 o 
  -1   3   9      298.58      342.96     19.84 o 
   0   3   9       11.30       -1.25      5.65 o 
   1   3   9      294.40      271.47     13.55 o 
   2   3   9      188.72      173.40      9.45 o 
   3   3   9        8.28        8.60      6.79 o 
   4   3   9        7.15        2.78      7.25 o 
   5   3   9       65.01       72.10     11.40 o 
   6   3   9        1.66       -5.07      8.31 o 
   7   3   9       54.66       59.06     10.05 o 
   8   3   9       35.16       46.30     14.97 o 
 -14   4   9        0.29        4.41     21.02 o 
 -13   4   9      101.98      115.60     23.39 o 
 -12   4   9       67.13      101.70     21.02 o 
 -11   4   9       44.19       28.48     18.98 o 
 -10   4   9       13.72       -4.75     16.95 o 
  -9   4   9      357.88      435.62     34.92 o 
  -8   4   9       72.66       48.76     11.40 o 
  -7   4   9      183.30      186.15     33.05 o 
  -6   4   9        1.28        4.59      9.58 o 
  -5   4   9      218.75      187.38     15.32 o 
  -4   4   9      104.63       88.22     11.32 o 
  -3   4   9        4.60        2.64      8.52 o 
  -2   4   9        5.14       20.92      9.80 o 
  -1   4   9      149.49      174.60     14.24 o 
   0   4   9       25.66       17.55      6.28 o 
   1   4   9       23.19       42.53      7.93 o 
   2   4   9      104.47       83.02     14.92 o 
   3   4   9      399.24      445.62     19.72 o 
   4   4   9      128.67      114.37      9.91 o 
   5   4   9      192.40      206.48     12.19 o 
   6   4   9        6.95       10.46      8.40 o 
   7   4   9       29.56       47.05      9.99 o 
   8   4   9       22.11       19.06      9.71 o 
 -14   5   9        0.03      -20.68     20.68 o 
 -13   5   9       44.86       41.02     22.37 o 
 -12   5   9        0.03        8.14     20.00 o 
 -11   5   9       43.24       42.38     20.34 o 
 -10   5   9        0.20       31.87     18.98 o 
  -9   5   9       15.54       28.48     16.95 o 
  -8   5   9        2.98        0.00     16.61 o 
  -7   5   9       13.63       44.75     16.61 o 
  -6   5   9        8.07        3.41     11.53 o 
  -5   5   9      127.22      144.46     14.60 o 
  -4   5   9        1.62        4.87      9.82 o 
  -3   5   9       26.12       57.92     12.20 o 
  -2   5   9       32.02       25.30     10.19 o 
  -1   5   9      139.40      146.00     13.96 o 
   0   5   9       49.94       40.31      7.83 o 
   1   5   9      166.69      122.16     10.07 o 
   2   5   9        7.38       -2.54      7.48 o 
   3   5   9        3.72       -6.08      8.87 o 
   4   5   9        1.43        1.97      7.64 o 
   5   5   9        2.92        7.13      8.22 o 
   6   5   9       21.41       18.41     10.47 o 
   7   5   9       66.87       83.12     12.48 o 
 -13   6   9        0.01        6.44     19.32 o 
 -12   6   9        4.09        7.80     20.68 o 
 -11   6   9       59.08       47.80     18.98 o 
 -10   6   9        2.99        5.42     18.65 o 
  -9   6   9       71.31       69.50     19.32 o 
  -8   6   9       19.15       -2.71     15.59 o 
  -7   6   9        7.29       23.05     17.97 o 
  -6   6   9        0.26        8.81     14.58 o 
  -5   6   9       28.64       56.61     18.31 o 
  -4   6   9       89.11       84.42     12.70 o 
  -3   6   9        0.02       11.27     18.81 o 
  -2   6   9        0.73        6.93     12.20 o 
  -1   6   9      195.25      219.20     15.13 o 
   0   6   9       57.58       68.69     11.94 o 
   1   6   9       49.82       50.51      7.79 o 
   2   6   9       84.01       95.05      9.83 o 
   3   6   9        2.06       -0.90      8.71 o 
   4   6   9        0.53        2.81     11.37 o 
   5   6   9        2.55       21.36     11.26 o 
   6   6   9        1.75       -1.64      8.78 o 
   7   6   9       13.71        3.57      9.24 o 
 -12   7   9       23.33       55.26     22.71 o 
 -11   7   9        0.29        6.44     19.66 o 
 -10   7   9       42.26       51.87     21.02 o 
  -9   7   9        5.28      -16.61     17.97 o 
  -8   7   9        2.19       -3.39     17.63 o 
  -7   7   9       12.03      -14.92     14.92 o 
  -6   7   9       65.73       77.29     18.98 o 
  -5   7   9       47.81       67.80     19.66 o 
  -4   7   9      100.82      103.64     15.87 o 
  -3   7   9      137.27      147.81     21.36 o 
  -2   7   9        0.76       11.68      9.25 o 
  -1   7   9        3.46        4.61      9.76 o 
   0   7   9        6.68        2.04      9.74 o 
   1   7   9        2.20       23.83      7.35 o 
   2   7   9        4.81        7.66      8.24 o 
   3   7   9        0.35       19.05     14.68 o 
   4   7   9        1.93        4.28      9.71 o 
   5   7   9        3.42       25.06     10.75 o 
   6   7   9       27.07       29.76     16.15 o 
 -11   8   9      106.00      113.23     23.39 o 
 -10   8   9       23.79        7.46     20.00 o 
  -9   8   9      142.78      184.76     27.46 o 
  -8   8   9        5.12       -5.42     18.65 o 
  -7   8   9       80.73       26.44     20.34 o 
  -6   8   9        2.46       16.49     14.48 o 
  -5   8   9       46.12       35.05     17.97 o 
  -4   8   9       15.46       25.58     13.42 o 
  -3   8   9       17.61        4.26     12.20 o 
  -2   8   9       12.63        9.74     15.93 o 
  -1   8   9       15.11       24.71     13.66 o 
   0   8   9       24.67       41.73      9.79 o 
   1   8   9        0.14        2.92      7.41 o 
   2   8   9       82.05       91.50     10.20 o 
   3   8   9      116.54      184.13     21.19 o 
   4   8   9       35.67       31.24     10.80 o 
   5   8   9       36.99       43.00     26.67 o 
 -10   9   9       31.31        5.42     20.00 o 
  -9   9   9        2.30       -2.71     19.32 o 
  -8   9   9        0.78       -4.15     13.79 o 
  -7   9   9       30.87       46.59     16.04 o 
  -6   9   9       41.24       19.29     14.11 o 
  -5   9   9      208.13      216.50     21.34 o 
  -4   9   9        1.48       -2.99     14.09 o 
  -3   9   9      121.49      138.63     18.48 o 
  -2   9   9       47.67       66.08     15.17 o 
  -1   9   9      207.83      229.91     21.40 o 
   0   9   9       57.17       41.53     15.17 o 
   1   9   9       32.25       50.99      9.61 o 
   2   9   9        1.77        9.91      8.71 o 
   3   9   9        1.43        4.66     10.69 o 
  -8  10   9        6.38        4.75     14.80 o 
  -7  10   9       30.81       21.79     15.88 o 
  -6  10   9       18.58       12.06     14.04 o 
  -5  10   9       14.33       11.70     19.32 o 
  -4  10   9       92.90      102.79     18.06 o 
  -3  10   9       36.76       10.31     14.79 o 
  -2  10   9        0.83       -2.63     13.85 o 
  -1  10   9       48.57       77.50     16.27 o 
   0  10   9        0.84        5.98     14.83 o 
   1  10   9       57.21       70.92     11.99 o 
 -14   0  10       49.30       74.92     22.04 o 
 -13   0  10      102.10       88.14     21.36 o 
 -12   0  10        7.59       21.70     17.97 o 
 -11   0  10      328.65      370.87     32.54 o 
 -10   0  10       28.12       57.97     16.61 o 
  -9   0  10       48.90       48.14     16.95 o 
  -8   0  10       69.68      105.43     17.97 o 
  -7   0  10       22.56      -12.54     12.54 o 
  -6   0  10       88.29       99.33     18.98 o 
  -5   0  10       33.76       -2.71     14.24 o 
  -4   0  10       22.09       47.12     15.26 o 
  -3   0  10     1810.25     1933.68    106.79 o 
  -2   0  10      547.77      643.77     47.12 o 
  -1   0  10      550.52      443.42     35.93 o 
   0   0  10       69.58      113.57     21.70 o 
   1   0  10       28.04       24.19     11.36 o 
   2   0  10        5.96        3.73      8.85 o 
   3   0  10      684.00      662.75     41.02 o 
   4   0  10       75.34       66.36     12.52 o 
   5   0  10        0.51       -3.49     11.85 o 
   6   0  10       93.22       95.64     22.54 o 
   7   0  10        3.99        8.51     14.01 o 
 -14   1  10        0.17      -10.51     18.98 o 
 -13   1  10       32.41       17.29     13.40 o 
 -12   1  10       25.80       39.89     13.40 o 
 -11   1  10        7.38       20.31     22.37 o 
 -10   1  10        4.31       23.70     14.92 o 
  -9   1  10      304.32      280.16     19.27 o 
  -8   1  10       20.36       49.76     12.20 o 
  -7   1  10      541.83      488.02     26.12 o 
  -6   1  10      273.83      321.86     32.04 o 
  -5   1  10      441.01      390.52     22.17 o 
  -4   1  10        5.50       17.86     11.02 o 
  -3   1  10      368.21      322.38     33.39 o 
  -2   1  10       11.19       15.21     21.53 o 
  -1   1  10       45.53       27.63     12.78 o 
   0   1  10        0.78      -11.15     11.15 o 
   1   1  10      124.92      153.55     16.54 o 
   2   1  10       24.52       35.93      6.64 o 
   3   1  10       91.24      100.04     10.92 o 
   4   1  10      175.42      216.03     12.46 o 
   5   1  10      397.77      385.17     17.17 o 
   6   1  10       12.49       27.51      9.46 o 
   7   1  10       64.28       47.62     12.23 o 
 -14   2  10       49.11       52.88     23.39 o 
 -13   2  10        9.98       10.17     20.00 o 
 -12   2  10       15.30       -3.05     18.65 o 
 -11   2  10       17.24       15.55     19.32 o 
 -10   2  10        0.26       -6.80     11.23 o 
  -9   2  10       73.73       69.74     21.87 o 
  -8   2  10      106.60      135.34     21.87 o 
  -7   2  10       27.19        4.85     10.57 o 
  -6   2  10       16.17       -7.27     12.54 o 
  -5   2  10      107.22      116.17     24.24 o 
  -4   2  10       28.72       31.87     11.75 o 
  -3   2  10       42.44       47.28     11.63 o 
  -2   2  10        0.00       -6.50      9.99 o 
  -1   2  10      160.27      124.09     15.29 o 
   0   2  10       28.66       36.97      8.42 o 
   1   2  10       45.45       42.91      7.75 o 
   2   2  10       14.68       13.66      6.87 o 
   3   2  10       49.20       38.22      9.74 o 
   4   2  10       10.53        4.72      7.95 o 
   5   2  10       47.98       44.54     17.02 o 
   6   2  10        0.09       -8.57      8.57 o 
   7   2  10        3.55        4.07      9.49 o 
 -13   3  10       31.02       24.75     19.66 o 
 -12   3  10       33.53       36.61     19.32 o 
 -11   3  10        4.59        7.12     19.66 o 
 -10   3  10       18.74       41.02     17.97 o 
  -9   3  10       33.46       34.36     19.49 o 
  -8   3  10        6.80        1.44     10.17 o 
  -7   3  10        4.99        7.26     10.51 o 
  -6   3  10        1.85       -9.71      9.71 o 
  -5   3  10       26.71       37.76     34.58 o 
  -4   3  10        4.98       18.50     10.86 o 
  -3   3  10       15.76       -0.83     10.34 o 
  -2   3  10        0.37        2.19     11.61 o 
  -1   3  10       63.32       40.86     12.46 o 
   0   3  10        0.17        2.31      5.71 o 
   1   3  10       25.00       24.34     13.73 o 
   2   3  10        2.80       22.16      8.87 o 
   3   3  10        5.32        5.40      7.29 o 
   4   3  10        4.02       -1.95      7.71 o 
   5   3  10       22.23       17.55      8.74 o 
   6   3  10        2.54        6.84      9.04 o 
 -13   4  10        5.17      -11.53     21.02 o 
 -12   4  10        7.11      -19.66     19.66 o 
 -11   4  10       34.94       37.97     21.02 o 
 -10   4  10        8.72        0.68     18.98 o 
  -9   4  10        7.99        5.42     16.61 o 
  -8   4  10       32.45       39.00     11.48 o 
  -7   4  10        0.70        7.36     17.46 o 
  -6   4  10       79.66       77.83     24.41 o 
  -5   4  10       14.90       22.79     11.82 o 
  -4   4  10       24.54       50.86     11.87 o 
  -3   4  10       44.73       63.55     27.46 o 
  -2   4  10       28.99       20.19     17.29 o 
  -1   4  10      140.22      119.34     15.34 o 
   0   4  10        1.17       -0.63      7.84 o 
   1   4  10       66.00       58.15      8.45 o 
   2   4  10        1.85       -8.88      8.88 o 
   3   4  10       73.29       80.19     11.48 o 
   4   4  10        4.23        4.83      7.75 o 
   5   4  10        6.68        4.49      8.29 o 
   6   4  10        1.94        8.35      9.05 o 
 -12   5  10        1.27       32.21     20.34 o 
 -11   5  10        8.69       26.44     21.70 o 
 -10   5  10       17.23       15.59     20.68 o 
  -9   5  10       28.97       36.27     18.65 o 
  -8   5  10       16.07      -10.51     16.61 o 
  -7   5  10      268.84      292.90     31.19 o 
  -6   5  10       78.97       97.31     21.70 o 
  -5   5  10      546.02      485.44     26.97 o 
  -4   5  10       92.29      125.61     17.12 o 
  -3   5  10       55.10       44.95     13.16 o 
  -2   5  10       16.65       26.65     22.04 o 
  -1   5  10        8.44       -3.09     12.20 o 
   0   5  10        1.57        9.47      5.71 o 
   1   5  10       17.29       45.39      9.76 o 
   2   5  10       64.33       70.53     16.30 o 
   3   5  10        6.16        1.43      9.58 o 
   4   5  10        1.71       17.51     10.75 o 
   5   5  10      168.66      233.96     16.88 o 
 -12   6  10        0.35      -18.31     18.31 o 
 -11   6  10      238.03      231.88     31.19 o 
 -10   6  10       23.39       50.51     22.37 o 
  -9   6  10       89.84       38.65     21.70 o 
  -8   6  10        1.11       -0.68     19.32 o 
  -7   6  10        2.42      -12.20     16.27 o 
  -6   6  10       25.37       55.94     18.98 o 
  -5   6  10       85.40       78.31     20.34 o 
  -4   6  10       13.80       29.76     12.82 o 
  -3   6  10      131.42      157.72     19.15 o 
  -2   6  10       38.06       82.69     17.46 o 
  -1   6  10      161.54      148.29     17.11 o 
   0   6  10       16.08       54.21     15.93 o 
   1   6  10       74.09       70.79      9.06 o 
   2   6  10        5.90       17.92      9.28 o 
   3   6  10      107.50       91.55     16.14 o 
   4   6  10        5.69        6.37     10.89 o 
   5   6  10        3.96        6.17     11.50 o 
 -11   7  10       43.42       31.87     20.34 o 
 -10   7  10       41.71      102.72     25.43 o 
  -9   7  10        1.14       -5.09     17.63 o 
  -8   7  10       19.59       46.10     22.04 o 
  -7   7  10      165.80      129.50     23.73 o 
  -6   7  10        7.29       14.92     17.29 o 
  -5   7  10       79.07       48.48     20.00 o 
  -4   7  10        7.42       30.85     17.63 o 
  -3   7  10      261.49      178.32     25.43 o 
  -2   7  10        0.82       -5.89     11.61 o 
  -1   7  10       99.67       66.63     14.09 o 
   0   7  10        6.88       12.33     21.36 o 
   1   7  10       22.38       13.51      8.06 o 
   2   7  10        7.19       13.53      8.98 o 
   3   7  10       10.79       25.65     12.81 o 
   4   7  10       32.50       48.38     11.60 o 
  -9   8  10       47.51       36.95     23.05 o 
  -8   8  10       12.36       18.65     21.36 o 
  -7   8  10       27.17       14.92     21.02 o 
  -6   8  10        0.19       14.92     20.00 o 
  -5   8  10        4.93        4.07     18.98 o 
  -4   8  10        4.65        7.12     18.98 o 
  -3   8  10       78.49       77.29     21.36 o 
  -2   8  10      114.81       89.16     21.36 o 
  -1   8  10       77.43       85.77     21.02 o 
   0   8  10       17.17       48.56     14.71 o 
   1   8  10       95.60       85.00     12.84 o 
   2   8  10        8.75        0.81      9.02 o 
  -7   9  10       30.67        7.46     18.98 o 
  -6   9  10       19.74        3.39     20.34 o 
  -5   9  10        0.91      -18.65     18.65 o 
  -4   9  10        8.51        8.14     18.98 o 
  -3   9  10        0.42        9.15     19.32 o 
  -2   9  10       12.71        2.71     17.97 o 
  -1   9  10       10.66       -7.46     17.63 o 
   0   9  10        3.91       13.22     19.32 o 
 -13   1  11        4.18       15.93     21.70 o 
 -12   1  11       30.98       52.53     14.67 o 
 -11   1  11        3.98      -12.46     12.46 o 
 -10   1  11        0.29       -8.84     11.62 o 
  -9   1  11       62.30       54.93     29.83 o 
  -8   1  11       30.80       28.97     17.63 o 
  -7   1  11        5.86       -2.56     11.50 o 
  -6   1  11       31.90       44.03     12.22 o 
  -5   1  11       53.71       24.63     12.02 o 
  -4   1  11       18.63       19.18     13.90 o 
  -3   1  11      222.81      209.27     18.21 o 
  -2   1  11       14.45        5.54     11.86 o 
  -1   1  11      148.52      140.63     17.24 o 
   0   1  11       70.52       67.87     15.19 o 
   1   1  11       41.34       10.19     14.73 o 
   2   1  11        7.93       20.07      8.57 o 
   3   1  11        3.83        5.88      7.24 o 
   4   1  11       54.36       49.22      8.69 o 
   5   1  11      131.28      123.56     13.50 o 
 -12   2  11        3.27        3.73     21.02 o 
 -11   2  11        9.91       15.53     13.71 o 
 -10   2  11       62.79       95.25     23.05 o 
  -9   2  11       48.22       45.15     13.50 o 
  -8   2  11       72.70      101.21     14.91 o 
  -7   2  11        0.33       -0.63     11.85 o 
  -6   2  11      102.79      146.30     37.97 o 
  -5   2  11        9.21        5.55     11.68 o 
  -4   2  11      270.50      297.69     21.09 o 
  -3   2  11       34.47       17.98     26.27 o 
  -2   2  11        7.19      -15.26     21.36 o 
  -1   2  11       92.54       65.35     14.81 o 
   0   2  11       32.31       39.18     15.43 o 
   1   2  11       99.87       97.02      9.38 o 
   2   2  11        0.13       -8.18      8.18 o 
   3   2  11       61.58       51.11      8.43 o 
   4   2  11       49.33       45.86     10.57 o 
   5   2  11        8.36        2.00      9.02 o 
 -12   3  11       48.85       64.07     24.75 o 
 -11   3  11       33.52        1.36     20.68 o 
 -10   3  11      188.57      170.52     27.46 o 
  -9   3  11      113.50       70.51     13.61 o 
  -8   3  11      283.34      296.63     20.85 o 
  -7   3  11       11.45       14.62     12.78 o 
  -6   3  11       65.96       19.63     13.18 o 
  -5   3  11       27.92       13.73     22.88 o 
  -4   3  11        3.52      -11.37     11.37 o 
  -3   3  11       96.78      107.63     15.98 o 
  -2   3  11       66.97       83.83     16.78 o 
  -1   3  11       18.48       15.72     15.42 o 
   0   3  11      127.25      158.57     18.53 o 
   1   3  11       74.57       51.40      8.45 o 
   2   3  11      194.40      212.38     26.49 o 
   3   3  11        0.12        0.43      9.30 o 
   4   3  11      107.46      126.85     10.67 o 
 -12   4  11       12.12       19.32     20.34 o 
 -11   4  11       25.05       20.68     22.71 o 
 -10   4  11        0.52       11.19     22.04 o 
  -9   4  11       25.29       21.36     18.98 o 
  -8   4  11      141.89      194.25     26.44 o 
  -7   4  11       38.41       37.22     13.71 o 
  -6   4  11       34.12       50.16     18.48 o 
  -5   4  11        3.22       11.67     13.06 o 
  -4   4  11      311.23      347.29     23.49 o 
  -3   4  11       23.69       -4.88     12.84 o 
  -2   4  11      150.36      147.39     17.94 o 
  -1   4  11       54.86       68.29     15.05 o 
   0   4  11       47.98       50.83     14.43 o 
   1   4  11       49.46       47.52      7.98 o 
   2   4  11        7.38       -9.44      9.44 o 
   3   4  11        0.33       -7.61     15.70 o 
   4   4  11        5.75       15.96     10.77 o 
 -11   5  11       29.59       20.34     23.05 o 
 -10   5  11      110.61       98.99     25.76 o 
  -9   5  11        0.01        6.78     19.32 o 
  -8   5  11      142.41      121.36     23.73 o 
  -7   5  11       11.54        9.83     19.66 o 
  -6   5  11        0.09       12.54     17.97 o 
  -5   5  11        0.46        1.08     12.81 o 
  -4   5  11        0.98       -2.50     12.03 o 
  -3   5  11      147.24      142.56     16.69 o 
  -2   5  11        0.30      -11.96     11.96 o 
  -1   5  11        9.68       34.55     16.95 o 
   0   5  11       65.95       70.38     25.09 o 
   1   5  11        6.33       -8.22     15.05 o 
   2   5  11       27.84       29.07      9.20 o 
   3   5  11        5.46        1.80     15.77 o 
 -10   6  11        0.05      -20.68     20.68 o 
  -9   6  11       20.04       11.87     22.04 o 
  -8   6  11        1.48        4.75     20.34 o 
  -7   6  11        0.08      -12.20     19.66 o 
  -6   6  11        5.37      -18.65     19.32 o 
  -5   6  11       44.38       23.39     20.34 o 
  -4   6  11       25.63       33.22     17.97 o 
  -3   6  11        8.42        2.25     12.84 o 
  -2   6  11      106.68       99.39     16.17 o 
  -1   6  11       11.70      -10.87     14.05 o 
   0   6  11        0.19       -0.25     14.48 o 
   1   6  11        3.56       12.75     19.66 o 
   2   6  11        0.15        3.31      8.77 o 
  -8   7  11        5.38      -10.85     20.34 o 
  -7   7  11        7.03       -7.46     20.68 o 
  -6   7  11       57.94       53.56     22.37 o 
  -5   7  11        7.17       -7.12     19.66 o 
  -4   7  11        5.39       19.32     20.34 o 
  -3   7  11        2.52        5.42     19.32 o 
  -2   7  11        5.08       11.87     16.61 o 
  -1   7  11       48.15       73.24     15.98 o 
   0   7  11       11.50       40.04     15.20 o 
   1   7  11       10.57       19.98     22.37 o 
  -6   8  11      140.80      212.90     30.17 o 
  -5   8  11        0.55       -3.73     20.34 o 
  -4   8  11       95.18      117.63     24.07 o 
  -3   8  11        0.49      -10.17     16.61 o 
  -2   8  11       24.41       43.73     20.34 o 
 -11   0  12        8.65      -10.17     20.00 o 
 -10   0  12      104.85       53.22     22.04 o 
  -9   0  12      100.11      118.31     23.05 o 
  -8   0  12       37.52       25.43     19.66 o 
  -7   0  12       10.40      -17.63     17.63 o 
  -6   0  12      424.41      381.72     35.26 o 
  -5   0  12       64.50       64.07     20.34 o 
  -4   0  12       74.07       32.21     21.36 o 
  -3   0  12       25.85       25.09     20.34 o 
  -2   0  12       22.63       35.26     20.00 o 
  -1   0  12      151.85      151.54     29.15 o 
   0   0  12       34.18       54.24     25.43 o 
   1   0  12        7.84       13.56     21.70 o 
   2   0  12      141.36      118.31     27.46 o 
 -11   1  12       13.92      -11.55     13.88 o 
 -10   1  12       92.27       49.96     20.34 o 
  -9   1  12        0.51       -0.38     13.73 o 
  -8   1  12       52.78       48.35     14.25 o 
  -7   1  12        2.28       23.63     16.10 o 
  -6   1  12       17.53       23.85     13.05 o 
  -5   1  12       24.38       50.27     13.77 o 
  -4   1  12       23.13       35.69     19.15 o 
  -3   1  12       47.47       77.87     16.41 o 
  -2   1  12      169.50      170.86     20.10 o 
  -1   1  12        0.24       -2.84     17.46 o 
   0   1  12      138.63      101.02     18.68 o 
   1   1  12        2.72        2.79     15.08 o 
   2   1  12       47.82       65.56     19.41 o 
 -10   2  12        0.17       -1.63     13.75 o 
  -9   2  12       80.19       89.98     15.56 o 
  -8   2  12        6.38        2.04     12.58 o 
  -7   2  12       13.84       29.72     13.78 o 
  -6   2  12       10.64       25.98     13.42 o 
  -5   2  12       14.92       14.76     13.05 o 
  -4   2  12       94.45       80.35     15.43 o 
  -3   2  12        0.16      -13.88     13.88 o 
  -2   2  12       32.82       32.84     15.35 o 
  -1   2  12       11.94       16.52     14.66 o 
   0   2  12        0.27       -1.22     14.86 o 
   1   2  12       59.73       71.95     19.83 o 
   2   2  12        1.91       -2.05     10.31 o 
 -10   3  12       34.16       45.43     21.70 o 
  -9   3  12        0.06       -4.75     21.36 o 
  -8   3  12        8.40        7.04     13.95 o 
  -7   3  12        3.24        8.98     14.38 o 
  -6   3  12        7.34       -2.22     13.02 o 
  -5   3  12       44.59       29.49     19.83 o 
  -4   3  12        4.28      -12.30     14.24 o 
  -3   3  12       33.59       55.65     30.34 o 
  -2   3  12       19.03       21.41     15.32 o 
  -1   3  12       42.49       77.87     17.62 o 
   0   3  12        0.00      -15.34     15.34 o 
   1   3  12        0.04       18.79     21.19 o 
   2   3  12        4.01        4.07      9.49 o 
  -9   4  12        6.67        2.71     21.36 o 
  -8   4  12       19.07       -3.39     21.70 o 
  -7   4  12        9.78       11.10     15.76 o 
  -6   4  12        1.54       20.00     14.38 o 
  -5   4  12        6.09      -13.39     13.39 o 
  -4   4  12        6.17        2.58     14.25 o 
  -3   4  12       27.27       21.48     14.41 o 
  -2   4  12        4.46       -1.41     14.65 o 
  -1   4  12        9.23       15.93     15.34 o 
   0   4  12        1.90       20.48     16.80 o 
   1   4  12        1.61       13.53     34.92 o 
  -8   5  12      112.80      103.74     26.10 o 
  -7   5  12        0.90       42.04     23.39 o 
  -6   5  12        4.33        3.05     18.31 o 
  -5   5  12        1.60       10.66     13.75 o 
  -4   5  12       73.13       90.75     16.56 o 
  -3   5  12       22.12       19.51     15.43 o 
  -2   5  12      123.31      120.82     18.42 o 
  -1   5  12       31.81       26.79     16.11 o 
   0   5  12       24.83        1.36     24.41 o 
  -6   6  12      104.92      103.74     25.43 o 
  -5   6  12       14.75        8.48     18.65 o 
  -4   6  12       58.98        3.39     20.00 o 
  -3   6  12        1.62      -13.16     14.67 o 
  -7   1  13       43.34       64.95     15.77 o 
  -6   1  13       57.19       76.71     16.56 o 
  -5   1  13       40.04       26.66     17.63 o 
  -4   1  13        9.99      -10.58     15.53 o 
  -3   1  13        1.24      -14.26     14.26 o 
  -2   1  13       35.61        7.92     15.69 o 
  -6   2  13       18.43        7.20     14.26 o 
  -5   2  13        0.87       16.06     15.82 o 
  -4   2  13        0.20        2.98     24.41 o 
  -3   2  13       62.51       88.64     18.18 o 
                                                 
